# Supplementary material for: A Screen for F1 Hybrid Male Rescue Reveals No Major-Effect Hybrid Lethality Loci in the Drosophila melanogaster Autosomal Genome
Source: G3 (Bethesda). 2014 Oct 27;4(12):2451–60. doi: 10.1534/g3.114.014076 (PMC4267940; doi:10.1534/g3.114.014076)
Supplement: Supporting Information [file supp_g3.114.014076_TableS1.xlsx]

## Sheet: Sheet1
Bloomington stock no.	Name	Genotype	Cytology	Paternal stock	No. Df/+ females	No. Bal/+ fem.	Total females a	No. Df/+ males	No. Bal/+ males	Total males	No. pharate males	Estimated rescue male pharate / Df females	Notes	Conclusion if males observed.
2L
3638	Df(2L)net-PMF	Df(2L)net-PMF/SM6a	21A1;21B7-8	D.mau. wf	19	15	34	0	0
8672	Df(2L)BSC106		21B7;21C2	n.d.
6283	Df(2L)BSC4	Df(2L)BSC4, w[+mC], net[1] cn[1]/SM5	21B7-C1;21C2-3	D.mau. wf	37	30	67	0	0	0
6608	Df(2L)BSC16	Df(2L)BSC16, net[1] cn[1]/SM6a	21C3-4;21C6-8	D.mau. iso 207	120	119	239
3084	Df(2L)ast2	Df(2L)ast2/SM1	21D1-2;22B2-3	D.mau. iso 207	48	29	77	0	0	0
3133	Df(2L)dp-79b	Df(2L)dp-79b, dp[DA] cn[1]/In(2LR)bw[V1], b[1] bw[V1]	22A2-3;22D5-E1	D.mau. wf	35	34	69	0	0	0
7144	Df(2L)BSC37	Df(2L)BSC37/CyO	22D2-3;22F1-2	D.mau. wf	69	71	140	0	0	0
6648	Df(2L)dpp[d14]	Df(2L)dpp[d14]/In(2LR)Gla, wg[Gla-1]	22E4-F2;22F3-23A1	D.mau. iso 207	8	4	12	0	0	0
90	Df(2L)C144	Df(2L)C144, dpp[d-ho] ed[1]/In(2LR)Gla, wg[Gla-1] Bc[1] Egfr[E1]	22F4-23A1;23C2-4
1567	Df(2L)JS17	Df(2L)JS17, dpp[d-ho]/CyO, P{ry[+t7.2]=en1}wg[en11]	23C1-2;23E1-2	D.mau. iso 207	7	11	18	0	0	0
6875	Df(2L)BSC28	w[*]; P{w[+mC]=UAS-2xEGFP}AH2	23C5-D1;23E2	D.mau. wf	29	23	52	0	0	0
6965	Df(2L)BSC31	Df(2L)BSC31, net[1] cn[1]/CyO, b[81f2] rk[81f2]	23E5;23F4-5	D.mau. iso 207	127	269	396	0	0	0
6507	Df(2L)drm-P2	y[1] w[*]; Df(2L)drm-P2, P{w[+mC]=lacW}Pdsw[k10101]/SM6b	23F3-4;24A1-2	D.mau. iso 207	149	137	286	0	0	0
5330	Df(2L)ed1	Df(2L)ed1/CyO; P{ry[+t7.2]=ftz/lacC}1	24A2;24D4	D.mau. iso 207	61	67	128	0	0	0
693	Df(2L)sc19-8	Df(2L)sc19-8/SM6b; Dp(2;1)B19, y[1], ed[1] dp[o2] cl[1]	24C2-8;25C8-9	D.mau. wf	55	56	111	0	0	0
9270	Df(2L)ED250		24F4;25A7
8835	Df(2L)BSC110		25C1;25C4
8674	Df(2L)BSC109	w[1118]; Df(2L)BSC109, P+PBac{XP5.RB3}BSC109/CyO	25C4;25C8	D.mau. iso 207	37	56	93	0	0	0			1 w-; CyO female pharate
7497	Df(2L)Exel6011	w[1118]; Df(2L)Exel6011, P{w[+mC]=XP-U}Exel6011/CyO	25C8;25D5	D.mau. iso 207	45	39	84	1c	0	1				Likely patroclinous exceptional hybrid
				D.mau. wf	116	106	222	0	0	0
781	Df(2L)cl-h3	Df(2L)cl-h3/SM6b	25D2-4;26B2-5	D.mau. iso 207	22	24	46	0	0	0
				D.mau. wf	124	138	262	0	0	0
490	Df(2L)E110	In(1)w[m4]; Df(2L)E110/CyO	25F3-26A1;26D3-11	D.mau. wf	54	54	108	0	0	0
6299	Df(2L)BSC5	Df(2L)BSC5, w[+mC]/SM6a	26B1-2;26D1-2	D.mau. iso 207	120	144	264	0	0	0
6338	Df(2L)BSC6	Df(2L)BSC6, dp[ov1] cn[1]/SM6a	26D3-E1;26F4-7	D.mau. wf	27	18	45	0	0	0
6374	Df(2L)BSC7	w[1118]; Df(2L)BSC7/CyO	26D10-E1;27C1	D.mau. wf	83	95	178	0	0	0
2414	Df(2L)spd[j2]	w[*]; Df(2L)spd[j2], wg[spd-j2]/CyO, P{ry[+t7.2]=ftz/lacB}E3	27C1-2;28A	D.mau. wf	59	40	99	0	0	0
5420	Df(2L)Dwee1-W05	w[*]; Df(2L)Dwee1-W05/CyO; P{ry[+t7.2]=ftz/lacC}1	27C2-3;27C4-5	D.mau. wf	9	6	15	0	0	0
4956	Df(2L)XE-3801	Df(2L)XE-3801/CyO, P{ry[+t7.2]=sevRas1.V12}FK1	27E2;28D1	D.mau. iso 207	89	95	184	0	0	0
7147	Df(2L)BSC41		28A4-B1;28D3-9				0
9502	Df(2L)BSC142		28C3;28D3				0
140	Df(2L)Trf-C6R31	y[1] w[67c23]; Df(2L)Trf-C6R31/CyO	28DE;28DE	D.mau. iso 207	167	3	170	0	0	0
179	Df(2L)TE29Aa-11	In(1)w[m4h], y[1]; Df(2L)TE29Aa-11, dp[*]/CyO	28E4-7;29B2-C1	D.mau. iso 207	115	106	221	0	0	0
8836	Df(2L)BSC111		28F5;29B1				0
9298	Df(2L)ED611		29B4;29C3				0
2892	Df(2L)N22-14		29C1-2;30C8-9				0
6478	Df(2L)BSC17	Df(2L)BSC17/SM6a	30C3-5;30F1	D.mau. iso 207	36	46	82	0	0	0
1045	Df(2L)Mdh	Df(2L)Mdh, cn[1]/Dp(2;2)Mdh3, cn[1]	30D-30F;31F	D.mau. iso 207			112a	0	0	0
8469	Df(2L)BSC50	Df(2L)BSC50/SM6a	30F5;31B1	D.mau. iso 207	10	9	19	0	0	0
3366	Df(2L)J2	y[*]; Df(2L)J2/SM1	31B;32A	D.mau. wf	19	8	27	0	0	0
9503	Df(2L)BSC143		31B1;31D9				0
7142	Df(2L)BSC32	Df(2L)BSC32/SM6a, bw[k1]	32A1-2;32C5-D1	D.mau. iso 207	89	111	200	0	0	0
9505	Df(2L)BSC145		32C1;32C1				0
7143	Df(2L)BSC36	Df(2L)BSC36/SM6a, bw[k1]	32D1;32D4-E1	D.mau. wf	31	43	74	0	0	0
5869	Df(2L)FCK-20	Df(2L)FCK-20, dp[ov1] bw[1]/CyO, P{ry[+t7.2]=sevRas1.V12}FK1	32D1;32F1-3	D.mau. iso 207	63	65	128	0	1c	1				Likely patroclinous exceptional hybrid
3079	Df(2L)Prl	Df(2L)Prl, Prl[1] nub[Prl]/CyO	32F1-3;33F1-2	D.mau. iso 207	85	87	172	0	0	0
				D.mau. wf	48	43	91	0	0	0
6999	Df(2L)BSC30	Df(2L)BSC30/SM6a, bw[k1]	34A3;34B7-9	D.mau. iso 207	47	32	79	0	0	0
9594	Df(2L)BSC159		34B4;34C4				0
3138	Df(2L)b87e25	Df(2L)b87e25/CyO	34B12-C1;35B10-C1	D.mau. wf	51	31	82	0	0	0
9506	Df(2L)BSC147		34C1;34C6				0
3588	Df(2L)TE35BC-24	Df(2L)TE35BC-24, b[1] pr[1] pk[1] cn[1] sp[1]/CyO	35B4-6;35F1-7	D.mau. wf	74	68	142	0	0	0
1491	Df(2L)r10	Df(2L)r10, cn[1]/CyO	35D1;36A6-7	D.mau. iso 207	301	329	630	1c	0	1				Likely patroclinous exceptional hybrid
2583	Df(2L)cact-255rv64	Df(2L)cact-255rv64, cact[chif64]/CyO; ry[506]	35F-36A;36D	D.mau. wf	30	30	60	0	0	0
420	Df(2L)TW137	Df(2L)TW137, cn[1] bw[1]/CyO, Dp(2;2)M(2)m[+]	36C2-4;37B9-C1	D.mau. iso 207	1	7	8	0	0	0
				D.mau. wf	28	68	96	0	0	0
567	Df(2L)pr-A16	Df(2L)pr-A16, cn[1] bw[1]/CyO	37B2-12;38D2-5	D.mau. wf	26	24	50	0	0	0
36570	Df(2L)TW161	Df(2L)TW161, cn[1] bw[1]/CyO	38A6-B1;40A4-B1	D.mau. iso 207	123	1	124	1c	0	1				Likely patroclinous exceptional hybrid
7531	Df(2L)Exel6049	w[1118]; Df(2L)Exel6049, P{w[+mC]=XP-U}Exel6049/CyO	40A5;40D3	D.mau. iso 207	73	83	156	0	0	0
9510	Df(2L)BSC151		40A5;40E5				0
4959	Df(2L)C'	Df(2L)C'/CyO	h35;h38L	D.mau. iso 207	47	37	84	0	0	0
				D.mau. wf	77	84	161	0	0	0
2R
749	In(2R)bw[VDe2L]Cy[R]		h42-h43;42A2-3	n.d.			0
739	Df(2R)M41A4		41A;41A	n.d.			0
1007	Df(2R)nap9	Df(2R)nap9/Dp(2;2)BG, In(2LR)Gla, wg[Gla-1]	42A1-2;42E6-F1	D.mau. W139	95	0	95	0	0	0
				D.mau. iso 105	69	63	132	0	0	0
				D.mau. iso 207	30	19	49	0	0	0
1888	Df(2R)ST1	Df(2R)ST1, Adh[n5] pr[1] cn[*]/CyO	42B3-5;43E15-18	D.mau. W139	60	65	125	0	0	0
3368	Df(2R)cn9	Df(2R)cn9/CyO, amos[Roi-1] sp[*] <P>	42E;44C	D.mau. iso 105	68	0	68	19c		19			males of multiple phenotypes (varied combinations of wing and eye color) observed in the initial room temperature cross	Contamination
				D. mau. W139	90	0	90	1c	0	1			Possible lack of Cy expression in hybrid females	Likely patroclinous exceptional hybrid
198	Df(2R)H3C1	w[118]; Df(2R)H3C1/CyO	43F;44D3-8	D.mau. iso 207	52	48	100
				D. mau. W139	25	27	52	0	0	0
201	Df(2R)H3E1	w[118]; Df(2R)H3E1/CyO	44D1-4;44F12	D.mau. iso 105	8	10	18	0	0	0
				D. mau. W139	6	12	18	0	0	0
3591	Df(2R)Np5	w[1]; Df(2R)Np5, In(2LR)w45-32n, cn[1]/CyO	44F10;45D9-E1	D.mau. iso 207	83	93	176	0	0	0
				D.mau. iso 105	52	69	121	0	0	0
				D. mau. W139	75	115	190	0	0	0
4966	Df(2R)w45-30n	w[1]; Df(2R)w45-30n, cn[1]/CyO	45A6-7;45E2-3	D.mau. iso 207	81	65	146	0	0	0
				D.mau. iso 105	116	87	203		3b	3				Patroclinous exceptional hybrids
				D. mau. W139	108	108	216			1c,f				Likely patroclinous exceptional hybrid
6917	Df(2R)BSC29	Df(2R)BSC29, cn[1] bw[1] sp[1]/CyO	45D3-4;45F2-6	D.mau. iso 207	88	78	166	0	0	0
				D.mau. iso 105	75	77	152	0	0	0
9410	Df(2R)BSC132	w[1118]; Df(2R)BSC132, P+PBac{XP5.WH5}BSC132/SM6a	45F6;46B4	D.mau. iso 207	49	57	106	0	0	0
				D.mau. iso 105	51	65	116	0	0	0
				D.mau W139	145	130	275	0	1c	1				Likely patroclinous exceptional hybrid
1743	Df(2R)B5	w[1118]; Df(2R)B5, px[1] sp[1]/CyO, Adh[nB]	46A;46C	D.mau. iso 207	85	107	192	0	0	0
				Dmau. iso 105	61	154	215
				D.mau W139	60	65	125	0	0	0
1702	Df(2R)X1	Df(2R)X1, Mef2[X1]/CyO, Adh[nB]	46C;47A1	Dmau. iso 105	112	49	161		1c	1			Third class of females observed: curly winged and rough-eyed;	Likely patroclinous exceptional hybrid
				D.mau W139	55	72	127	0	0	0
447	Df(2R)stan1, P{ry[+t7.2]=neoFRT}42D cn[1] sp[1]/CyO		46D7-9;47F15-16	D.mau W139	55	110	165						Stock now known as 108904
				Dmau. iso 105	30	64	94			2c, f			Males small, red eye, tattered wings, could not be scored for Cy	Likely parental male contamination
				D.mau. iso 207	75	63	138
190	Df(2R)en-A	Df(2R)en-A/CyO	47D3;48B2	D.mau. wf	130	132	262	0	0
				D. mau. iso 105	110	145	255	0	0	0
				D. mau. W139	80	70	150	0	0	0
1145	Df(2R)en30	Dp(1;Y)B[S]; Df(2R)en30/SM5	48A3-4;48C6-8	D.mau. wf	75	82	157	0	0	0
				D. mau. W139	70	50	120	0	0	0
7145	Df(2R)BSC39	Df(2R)BSC39, cn[1] bw[1]/SM6a, bw[k1]	48C5-D1;48D5-E1	D.mau. iso 207	16	13	29	0	0	0
				D.mau. iso 105	96	121	217	0	0	0
				D. mau. W139	85	100	185	0	0	0
4960	Df(2R)CB21	Df(2R)CB21/CyO; ry[506]	48E;49A	D.mau. iso 207	74	81	155	0	0	0
				D.mau. iso 105	22	28	50	0	0	0
7146	Df(2R)BSC40	Df(2R)BSC40/SM6a	48E1-2;48E2-10	D.mau. wf	53	46	99	0	0	0
				D.mau. iso 105	121	129	250	0	0	0
				D. mau. W139	95	70	165	0	0	0
5879	Df(2R)BSC3		48E12-F4;49A11-B6	D. mau. W139	43	60	103	0	0	0
754	Df(2R)vg-C	Df(2R)vg-C/CyO, P{ry[+t7.2]=sevRas1.V12}FK1	49A4-13;49E7-F1	D.mau. wf			64 a	0	0	0
				D. mau. W139	49	90	139	0	0	0
442	Df(2R)CX1	Df(2R)CX1, wg[12] b[1] pr[1]/SM1	49C1-4;50C23-D2	D.mau. iso 105	4	8	12	0	0	0
				D. mau. W139	17	82	99	0	0	0
6516	Df(2R)BSC18	Df(2R)BSC18/SM6a	50D1;50D2-7	D.mau. iso 105	45	45	90	0	0	0
				D. mau. W139	11	14	25	0	0	0
7875	Df(2R)Exel7130	w[1118]; Df(2R)Exel7130, P+PBac{XP5.WH5}Exel7130/CyO	50D4;50E4	D.mau. iso 105	1	7	8	1b	0	1				Patroclinous exceptional hybrids
				D. mau. W139	80	84	164	0	0	0
9496	Df(2R)BSC134	Df(2R)BSC134, P+PBac{XP5.WH5}BSC134/Dp(2;3)Cam14T	50E1;50E6	D. mau. W139			160a			1c, f				Likely patroclinous exceptional hybrid
7876	Df(2R)Exel7131	w[1118]; Df(2R)Exel7131, P+PBac{XP5.WH5}Exel7131/CyO	50E4;50F6	D.mau. iso 105	64	70	134	0	0	0
				D. mau. W139	125	125	250			1c, f				Likely patroclinous exceptional hybrid
6455	Df(2R)BSC11	P{w[+mC]=UAS-RhoGAP93B-dsRNA}4.1, y[1] w[*]	50E6-F1;51E2-4	D.mau. iso 207	6	26	32	0	0	0
				D.mau. iso 105	21	45	66	0	0	0
				D.mau. W139	12	46	58	0	0	0
3518	Df(2R)Jp1	w[a] N[fa-g]; Df(2R)Jp1/CyO	51D3-8;52F5-9	D.mau. iso 207	51	84	135	0	0	0
				D.mau. iso 105	81	63	144	0	0	0
				D.mau. W139	50	52	102	0	0	0
3517	Df(2R)Jp4	w[a] N[fa-g]; Df(2R)Jp4/CyO	51F13;52F8-9	D.mau. W139	125	150	275			0
3520	Df(2R)Jp8	w[a] N[fa-g]; Df(2R)Jp8, w[+]/CyO	52F5-9;52F10-53A1	D.mau. W139	24	36	60	4c		4				Likely patroclinous exceptional hybrid
				D.mau. iso 105	38	49	87		12d	12			Males described as "red, poor eye formation, scarred eyes" - if CyO hybrids should be either w[a] N[fa-g], not red-eye, or if patroclinous should be N[+] and thus not scarred eyes. Thus likely contamination.	Likely contamination.
				D.mau. iso 207	8	15	23	0	0	0
25078	Df(2R)BSC550		53C1;53C6				0
7445	Df(2R)BSC49	Df(2R)BSC49/SM6a	53D9-E1;54B5-10	D.mau. iso 105	70	63	133	0	0	0	15c	0.214286	Lhr[–] deletion	Rescue
				D.mau. W139	142	35	177			3c, f				Likely patroclinous exceptional hybrids
7414	Df(2R)BSC44	Df(2R)BSC44/SM6a	54B1-2;54B7-10	D.mau. wf	47	44	91	0	0	0			Lhr[–] deletion
				D.mau. iso 105	87	85	172	0	0	0
				D.mau. W139	60	80	140	0	0	0
9596	Df(2R)BSC161		54B2;54B17				0
5574	Df(2R)k10408	y[1] w[67c23]; Df(2R)k10408, P{w[+mC]=lacW}mthl3[k10408] CG4827[k10408]/CyO	54B16;54B16	D.mau. iso 207	25	0	25	0	0	0
				D.mau. iso 105	106	0	106	0	0	0
				D.mau. W139	151	0	151	0	0	0
5680	Df(2R)robl-c	Df(2R)robl-c/CyO, y[+]	54B17-C4;54C1-4	D.mau. iso 105	126	103	229	3c		3				Likely patroclinous exceptional hybrid
				D.mau. iso 207	65	107	172	0	0	0
7441	Df(2R)BSC45	Df(2R)BSC45, w[+mC]/SM6a	54C8-D1;54E2-7	D.mau. wf	14	13	27	0	0	0
				D.mau. iso 207	54	73	127	0	0	0
				D.mau. iso 105	32	22	54	0	0	0
				D.mau. W139	70	75	145	0	0	0
6779	Df(2R)14H10Y-53	y[1] w[67c23]; Df(2R)14H10Y-53/SM6a	54D1-2;54E5-7	D.mau. iso 207	89	114	203	0	1c	1				Likely patroclinous exceptional hybrid
				D.mau. iso 105	106	132	238	0	0	0
				D.mau. W139	90	110	200	0	0	0
6780	Df(2R)14H10W-35	y[1] w[67c23]; Df(2R)14H10W-35/SM6a	54E5-7;55B5-7	D.mau. iso 207			118 a	0	0	0			Poor CyO expression in females
				D.mau. iso 105	163	0	163	1c		1				Likely patroclinous exceptional hybrid
				D.mau. W139	160	0	160	0	0	0
1547	Df(2R)PC4	Df(2R)PC4/CyO	55A;55F	D.mau. iso 105	31	27	58	0	0	0
				D.mau. W139	67	146	213			1c, f				Likely patroclinous exceptional hybrid
757	Df(2R)P34	y[1] w[*]/Dp(1;Y)y[+]; Df(2R)P34/CyO	55E2-4;56C1-11	D.mau. iso 207	168	154	322	0	0	0
				D.mau. iso 105	100	126	226	0	0	0
				D.mau. W139	90	80	170	0	0	0
6866	Df(2R)BSC26	Df(2R)BSC26/CyO	56C4;56D6-10	D.mau. W139	135	120	255	0	0	0
6647	Df(2R)BSC22	Df(2R)BSC22/SM6a	56D7-E3;56F9-12	D.mau. iso 207	33	33	66	0	0	0
				D.mau. W139	100	95	195	0	0	0
3467	Df(2R)AA21	Df(2R)AA21, c[1] px[1] sp[1]/SM1	56F9-17;57D11-12	D.mau. W139	39	39	78	0	0	0
7896	Df(2R)Exel7162	w[1118]; Df(2R)Exel7162, P+PBac{XP5.WH5}Exel7162/CyO	56F11;56F16	D.mau. iso 105	96	115	211	0	0	0
				D.mau. W139	70	110	180	0	0	0
6609	Df(2R)BSC19	Df(2R)BSC19, cn[1] bw[1]/SM6a	56F12-14;57A4	D.mau. wf	35	32	67	0	0	0
				D.mau. iso 105	17	13	30	0	0	0
				D.mau. W139	24	21	45	0	0	0
5246	Df(2R)Egfr5	Df(2R)Egfr5, b[1] pr[1] cn[1] sca[1]/CyO, P{ry[+t7.2]=sevRas1.V12}FK1	57D2-8;58D1	D.mau. iso 105	25	81	106	0	1c	1				Likely patroclinous exceptional hybrid
				D.mau. W139			0
282	Df(2R)X58-12	Dp(1;Y)y[+]/y[1]; Df(2R)X58-12/SM5	58D1-2;59A	D.mau. wf	28	23	51	0	0	0
				D.mau. iso 105	45	26	71	0	0	0
				D.mau. L	57	55	112	0	0	0
3909	Df(2R)59AD	w[*]; Df(2R)59AD/SM1	59A1-3;59D1-4	D.mau. iso 105	29	31	60	2b		2			Stock number now known as 107262	Likely parental male contamination
				D.mau. W139	37	49	86	0	0	0
7273	Df(2R)vir130	Df(2R)vir130/CyO	59B;59D8-E1	D.mau. iso 207	20	20	40	0	0	0
				D.mau. iso 105	5	2	7	0	0	0
				D.mau. W139	70	100	170	0	0	0
1682	Df(2R)or-BR6	Df(2R)or-BR6, cn[1] bw[1] sp[1]/In(2LR)lt[G16L]bw[V32gR], bw[V32g]	59D5-10;60B3-8	D.mau. W139			75a	0	0	0			Stock number now known as 36569
9691	Df(2R)BSC155		60B8;60C4
2604	Df(2R)Px2	Df(2R)Px2/CyO, P{ry[+t7.2]=sevRas1.V12}FK1	60C5-6;60D9-10	D.mau. iso 207	90	50	140	0	0	0
				D.mau. iso 105	138	135	273	0	1c	1			Male was small	Likely patroclinous exceptional hybrid
				D.mau. W139	99	84	183	0	0	0
9069	Df(2R)ED4065	w[1118]; Df(2R)ED4065, P{w[+mW.Scer\FRT.hs3]=3'.RS5+3.3'}ED4065/SM6a	60C8;60E8	D.mau. iso 105	80	105	185	2b		2				Patroclinous exceptional hybrids
				D.mau. W139	41	47	88	0	0	0
2471	Df(2R)M60E	Df(2R)M60E/In(2LR)bw[V32g], bw[V32g]	60E2-3;60E11-12	D.mau. W139			43a		0	0
4961	Df(2R)Kr10	Df(2R)Kr10, b[1] pr[1] Bl[1] c[1]/CyO	60F1;60F5	D.mau. W139	72	125	197	0	0	0
3L
2577	Df(3L)emc-E12	Df(3L)emc-E12/TM6B, Tb[1] ca[1]	61A;61D3	D.mau. iso 105	105	79	184			0				Weak rescue???
				D.mau. W139	38	32	70	2c		2	2c,e	0.0526316
				D.mau. W139	40	23	63			0
				D.mau. W139	39	25	64	1c		1	2c,e	0.0512821
				D.mau. W139	63	41	104			0	8c,e	0.126984
				D. mau W139 SUM	180	121	301	0	0	3	12c,e	0.0666667
439	Df(3L)Ar14-8	Df(3L)Ar14-8, red[1]/TM2, p[p]	61C5-8;62A8	D.mau iso 105	16	14	30			0
				D.mau. W139	9	42	51			0
				D.mau iso 105	25	28	53			0
				D.mau. W139	14	14	28			0
				D. mau. iso 105	15	18	33			0
				D.mau. W139	5	13	18			0
				D. mau. iso 105	15	19	34			0
				D.mau. W139			86a			0
				D. mau W139 SUMg	28	69	97			0
				D. mau iso 105 SUM	46	51	97			0
600	Df(3L)Aprt-1	Df(3L)Aprt-1, ru[1] h[1]/TM3, Ser[1]	62A10-B1;62D2-5	D.mau iso 105			72a			1c, f				Likely patroclinous exceptional hybrid
				D.mau. W139			109a			0
				D.mau iso 105	46	9	55			0
				D. mau. W139	231	180	411		1c	1
9693	Df(3L)BSC181	w[1118]; Df(3L)BSC181, P+PBac{XP5.WH5}BSC181/TM6C, Sb[1]	62A11;62B7	D.mau iso 105	93	89	182			0
				D.mau. W139	77	74	151			0
2400	Df(3L)R-G7	Df(3L)R-G7, rho[ve-1]/TM6B, Tb[1]	62B4-7;62D5-E5	D.mau iso 105	140	99	239			1c, f				Likely patroclinous exceptional hybrid
				D.mau. W139	303	238	541			0	11c,e	0.0363036
				D.mau. W139	160	145	305		1c	1	3c,e	0.01875	1 male pharate Tb, Likely patroclinous exceptional hybrid	Weak rescue???
				D. mau W139 SUM	463	383	846				14	0.0302376
6755	Df(3L)BSC23	Df(3L)BSC23, rho[ve-1] e[1]/TM2, p[p]	62E8;63B5-6	D.mau iso 105	39	35	74			0
				D.mau. W139	70	56	126			0
3650	Df(3L)M21	Df(3L)M21, kni[ri-1] p[p]/In(3LR)T33[L]f19[R], h[1] th[1] st[1] cu[1] sr[1]	62F;63D	D.mau iso 105			0			0
				D.mau. W139			55a			0
3649	Df(3L)HR119	Df(3L)HR119/TM6B, Tb[+] ca[1]	63C2;63F7	D.mau iso 105	10	12	22			0
				D.mau. W139	72	56	128	1c		1				Likely patroclinous exceptional hybrid
				D.mau iso 105	51	38	89			0
463	Df(3L)GN34	w[1118]; Df(3L)GN34/TM3, ry[*] su(Hw)[2] Sb[1]	63E6-9;64A8-9	D.mau iso 105	29	24	53			0
				D.mau. W139	110	86	196			0
3686	Df(3L)GN24	Df(3L)GN24/TM8, l(3)DTS4[1]	63F6-7;64C13-15	D.mau iso 105	13	17	30			0
				D.mau. W139	74	76	150	1c		1				Likely patroclinous exceptional hybrid
				D.mau iso 105	57	58	115			0
				D.mau iso 105	60	51	111	2c		2				Likely patroclinous exceptional hybrid
3096	Df(3L)ZN47	Df(3L)ZN47, ry[506]/TM3, Sb[1]	64C;65C	D.mau iso 105	57	60	117			0
				D.mau. W139	136	81	217			0
4551	Df(3L)W5.4	Df(3L)W5.4, e[1]/TM6B, Tb[1]	65A;65E1	D.mau. iso 105	335	333	668
				D.mau. W139	99	109	208
				D.mau. iso 105	96	74	170			0
				D.mau. W139	70	58	128			0
4393	Df(3L)XDI98	w[*]; Df(3L)XDI98, e[1]/TM6B, Tb[1]	65A2;65E1	D.mau iso 105	96	95	191			2c, f				Likely patroclinous exceptional hybrids
				D.mau. W139	93	63	156	6c, 2b	7c, 1b	13				Possible contamination due to high number of males
				D.mau iso 105	13	10	23	0	0	0
				D.mau. W139	115	126	241			0
				D.mau. iso 105	87	79	166	1d		1	1d, f	0.0229885		V. weak rescue
				D.mau. W139	21	25	46	0	0	0
				D.mau. iso 105	126	115	241			0
				D.mau. W139	10	13	23			0
				D. mau iso 105 SUM	322	299	621	1d		1d, 2c, f	1d, f	0.00931677
				D. mau W139 SUM	146	227	373
24915	Df(3L)BSC411	w[1118]; Df(3L)BSC411/TM6C, Sb[1] cu[1]	65A2-65C1	D.mau iso 105	115	82	197	1c		1				Likely patroclinous exceptional hybrid
				D.mau iso 105	73	33	106			0
				D. mau iso 105	157	186	343	2b		2			1 female Df/+ pharate, 2 female Bal/+ pharates	Patroclinous exceptional hybrids
				D. mau W139	268	276	544						2 female Bal/+ pharates
7588	Df(3L)Exel6109	w[1118]; Df(3L)Exel6109, P{w[+mC]=XP-U}Exel6109/TM6B, Tb[1]	65C3;65D3	D.mau. W139	60	145	205	2c	76c	78				Likely contamination
				D.mau. W139	48	46	94			0
				D.mau. W139	74	73	147			0
				D.mau iso 105	70	43	113						1 female Bal/+ pharate
				D.mau. W139	162	164	326						1 female Df/+, 3 female Bal/+ pharates, 1 Bal/+ pre-pharate
				D. mau W139 SUM	344	428	772			0
6867	Df(3L)BSC27	Df(3L)BSC27/TM6B, Tb[1]	65D4-5;65E4-6	D.mau iso 105	95	107	202			0	20c,e	0.210526		Rescue
				D.mau. W139	158	133	291			0	22c,e	0.139241
				D.mau. iso 105			559a				67c, e	0.239714
				D.mau. W139			768a				65c, e	0.169271
				D.mau. iso 105	109	125	234			0
				D.mau. W139	141	124	265			0
				D.mau. W139	151	123	274			0	10	0.066
				D.mau. W139	273	206	479	1c		1	5c,e	0.018
				D.mau. iso 105	251	151	402				29	0.115538
				D.mau. W139	298	226	524	9c		9	20	0.0671141
				D. mau W139 SUMg	1021	812	1833				57	0.0558276
				D. mau iso 105 SUMg	455	383	838				49	0.107692
9701	Df(3L)BSC224	w[1118]; Df(3L)BSC224/TM6C, Sb[1] cu[1]	65D5;65E6, 3L:6957557;7150109	D.mau iso 105	130	97	227						1 female Df/+ pharate, 2 pre-pharates
				D.mau. W139	144	103	247						1 female Bal/+, 1 female Df/+ pharates, 1 female Df/+ cyclops pharate
24398	Df(3L)BSC374	w[1118]; Df(3L)BSC374/TM6C, Sb[1] cu[1]	65D5;65E2	D.mau iso 105	398	212	610		2c	2
				D.mau. W139	147	209	356	0	33	33				Likely contamination
				D.mau. W139	92	87	183	0	4b	4			4 w females observed
				D.mau. W139	133	138	271			0
4501	Df(3L)RM5-1	Df(3L)RM5-1/TM6B, Tb[1]	65E;65E (within)	D.mau. iso 105	79	44	123	3c		3				Unclear if rescue or patroclinous males
				D.mau. W139	67	29	96	0	0	0
				D.mau. iso 105	115	126	241			0
				D.mau. W139	68	56	124	1c	0	1
				D.mau. iso 105	97	30	127	1c	1c	2
				D.mau. W139	18	21	39
4502	Df(3L)RM5-2	Df(3L)RM5-2/TM6B, Tb[1]	65E1-12;66B1-2	D.mau. iso 105	163	161	324				15c, e	0.0920245		Possible rescue but not confirmed with re-ordered stock
				D.mau. W139	70	45	115				6c, e	0.0857143
				D.mau. W139	166	167	333						2 female Df/+ pharates; this cross done with stock re-ordered from Bloomington
				D. mau W139 SUM	236	212	448				6	0.0254237
7589	Df(3L)Exel6110	w[1118]; Df(3L)Exel6110, P{w[+mC]=XP-U}Exel6110/TM6B, Tb[1]	65E3;65E5, 3L:7087906;7149284 (R5 flank)	D.mau iso 105	194	205	399
				D.mau. W139	68	42	110
				D.mau. iso 105	126	103	229			0
				D. mau iso 105	211	204	415	9b		9			1 female Df/+ pharate	Patroclinous exceptional hybrids
				D. mau W139	114	92	206						3 female Df/+ pharates, 2 female Bal/+ pharates
8974	Df(3L)BSC117	w[1118]; Df(3L)BSC117/TM6B, Tb[1]	65E9--65F5	D.mau. W139	127	90	217			0
				D. mau iso 105	4	1	5						1 female Bal/+ pharate
				D.mau. W139	232	197	429						3 female Bal/+, 1 female Df/+ pharates
6964	Df(3L)BSC33	Df(3L)BSC33, rho[ve-1] e[1]/TM2	65E10-F1;65F2-6	D.mau iso 105			206a			0	9c, f	0.0873786	Ubx difficult to score	Rescue
				D.mau. W139	145	139	284			0		0
				D.mau. iso 105			509a				45c, f	0.176817
				D.mau. W139			226a					0
				D.mau. iso 105	66	93	159			0
				D.mau. W139	61	63	124			0
				D.mau. W139 SUMg	206	202	408			0		0
7929	Df(3L)Exel8104/TM6B	w[1118]; Df(3L)Exel8104/TM6B, Tb[1]	65F7--66A4	D.mau iso 105	128	99	227			0
1420	Df(3L)pbl-X1	Df(3L)pbl-X1/TM6B, Tb[1]	65F3;66B10	D.mau iso 105	73	40	113			0
				D.mau. W139			199a			0
5877	Df(3L)ZP1	w[1]; Df(3L)ZP1/TM3, Sb[1] Ser[1]	66A17-20;66C1-5	D.mau iso 105	41	17	58	1b		1				Patroclinous exceptional hybrid
				D.mau. W139	94	95	189			0
1541	Df(3L)66C-G28	y[1] w[1] N[spl-1]; Df(3L)66C-G28/TM3, Sb[1]	66B8-9;66C9-10	D.mau iso 105	39	22	61			0
				D.mau. W139	41	14	55			0
108789	Df(3L)BSC13	Df(3L)BSC13, rho[ve-1] e[1]/TM2, p[p]	66B12-C1;66D2-4	D.mau iso 105	104	67	171			0
				D.mau. W139	187	62	249			0
3024	Df(3L)h-i22	Df(3L)h-i22, h[i22] Ki[1] rn[roe-1] p[p]/TM3, Ser[1]	66D10-11;66E1-2	D.mau iso 105	43	58	101	1c		1			Male had no obvious defects	Likely patroclinous exceptional hybrid
				D.mau. W139	96	96	192			0
4500	Df(3L)Scf-R6	Df(3L)Scf-R6, th[1] st[1] cu[1] sr[1] e[s] ca[1]/TM3, Sb[1]	66E1-6;66F1-6	D.mau iso 105	14	11	25			0
				D.mau. W139	57	51	108			0
7079	Df(3L)BSC35	Df(3L)BSC35, rho[ve-1] e[1]/TM3, P{w[+m*]=Ubx-lacZ.w[+]}TM3, Sb[1]	66F1-2;67B2-3	D.mau iso 105	91	49	140			0
				D.mau. W139	112	99	211		1c	1			Male had no obvious defects	Likely patroclinous exceptional hybrid
997	Df(3L)AC1	Df(3L)AC1, rn[roe-1] p[p]/TM3, Sb[1]	67A2;67D11-13	D.mau iso 105	41	45	86			0
				D.mau. W139	21	27	48			0
				D.mau. W139	101	52	153	1c		1				Likely patroclinous exceptional hybrid
				D.mau. W139	79	48	127			0
23668	Df(3L)BSC283	w[1118]; Df(3L)BSC283, P+PBac{XP5.WH5}BSC283/TM6C, Sb[1] cu[1]	67C7;67D5	D.mau iso 105	50	31	81			0
				D.mau. W139	112	89	201			0
6471	Df(3L)BSC14	Df(3L)BSC14, rho[ve-1] p[*] e[1]/TM3, Ser[1]	67E3-7;68A2-6	D.mau iso 105	92	107	199			0
				D.mau. W139	84	79	163	1c		1			Male had no obvious defects	Likely patroclinous exceptional hybrid
2611	Df(3L)vin5	Df(3L)vin5, ru[1] h[1] gl[2] e[4] ca[1]/TM3, Sb[1] Ser[1]	68A2-3;69A1-3	D.mau iso 105			0			0
				D.mau. W139	11	6	17			0
2612	Df(3L)vin7	Df(3L)vin7, h[1] gl[2] e[4] ca[1]/TM3, Sb[1] Ser[1]	68C8-11;69B4-5	D.mau iso 105	44	58	102		1c	1			Male had no obvious defects	Likely patroclinous exceptional hybrid
				D.mau. W139	57	67	124			0
5492	Df(3L)eyg[C1]	w[*]; Df(3L)eyg[C1]/TM3, P{ry[+t7.2]=ftz/lacC}SC1, ry[RK] Sb[1] Ser[1]	69A4-5;69D4-6	D.mau iso 105	102	63	165			0
				D.mau. W139	47	32	79			0
6456	Df(3L)BSC10	Df(3L)BSC10, rho[ve-1] e[1]/TM3, Ser[1]	69D4-5;69F5-7	D.mau iso 105	48	39	87			0
				D.mau. W139	82	52	134	1c		1			Male had no obvious defects	Likely patroclinous exceptional hybrid
6457	Df(3L)BSC12	Df(3L)BSC12, rho[ve-1] e[1]/TM3, P{w[+m*]=Ubx-lacZ.w[+]}TM3, Sb[1]	69F6-70A1;70A1-2	D.mau iso 105	54	41	95			0
				D.mau. W139	40	41	81			0
4366	In(3LR)C190[L]Ubx[42TR]	In(3LR)C190[L]Ubx[42TR], Ubx[-]/sti[1]	70A1-2;70C3-4	D.mau iso 105	46	18	64			0
				D.mau. W139	148	106	254			0
				D.mau. W139	50	16	66			0
				D.mau. W139	62	31	93			0
3124	Df(3L)fz-GF3b	Df(3L)fz-GF3b, P{w[+tAR] ry[+t7.2AR]=wA[R]}66E/TM6B, Tb[+]	70C1-2;70D4-5	D.mau iso 105	106	73	179			0
				D.mau. W139			58a			0
3126	Df(3L)fz-M21	Df(3L)fz-M21, st[1]/TM6	70D2-3;71E4-5	D.mau iso 105	145	120	265	1c	1c	2			Male had no obvious defects	Likely patroclinous exceptional hybrid
				D.mau. W139	103	98	201			0
				D.mau. W139	165	93	258		2c	2				Likely patroclinous exceptional hybrid
6551	Df(3L)XG5	Df(3L)XG5/TM3, Sb[1] Ser[1]	71C2-3;72B1-C1	D.mau iso 105	88	51	139			0
				D.mau. W139	12	44	56			0
3640	Df(3L)brm11	Df(3L)brm11/TM6C, cu[1] Sb[1] ca[1]	71F1-4;72D1-10	D.mau iso 105	40	19	59			0
				D.mau. W139	95	71	166			0
2993	Df(3L)st-f13	Df(3L)st-f13, Ki[1] rn[roe-1] p[p]/TM6B, Tb[1]	72C1-D1;73A3-4	D.mau iso 105	72	38	110			0
				D.mau. W139			57a			0
2998	Df(3L)81k19	Df(3L)81k19/TM6B, Tb[1]	73A3;74F	D.mau iso 105	111	105	216			0
				D.mau. W139	52	67	119			0
6411	Df(3L)BSC8	Df(3L)BSC8/TM3, Ser[1]	74D3-75A1;75B2-5	D.mau iso 105	252	163	415			0
				D.mau. W139	42	47	89			0
2608	Df(3L)W10	Df(3L)W10, ru[1] h[1] Sb[sbd-2]/TM6B, Tb[1]	75A6-7;75C1-2	D.mau iso 105			106a			0	4c, e	0.0754717		Weak rescue
				D.mau. W139	108	78	186	1c		1				Likely patroclinous exceptional hybrid
				D.mau iso 105	105	83	188			0
				D. mau. iso 105	55	48	103			0
				D.mau. W139	25	23	48			0
				D. mau iso 105 SUMg	160	131	291			0		0.025
				D. mau W139 SUM	133	101	234			0
2990	Df(3L)Cat	Df(3L)Cat, kni[ri-1] Sb[sbd-1] e[*]/TM3, Ser[1]	75B8;75F1	D.mau iso 105			18a			1c,f			no Ser expression	Likely patroclinous exceptional hybrid
				D.mau. W139			261a			5c,f			no Ser expression	Likely patroclinous exceptional hybrids
8082	Df(3L)ED4782	w[1118]; Df(3L)ED4782, P{w[+mW.Scer\FRT.hs3]=3'.RS5+3.3'}ED4782/TM6C, cu[1] Sb[1]	75F2;76A1	D.mau iso 105	121	87	208			0
				D.mau. W139	38	37	75			0
6754	Df(3L)fz2	w[*]; Df(3L)fz2/TM6B, Tb[1]	75F10-11;76A1-5	D.mau iso 105	121	82	203			0	2c,e	0.0165289		Weak rescue
				D.mau. W139	153	102	255			0		0
6646	Df(3L)BSC20	Df(3L)BSC20, st[1] ca[1]/TM6B, Tb[1]	76A7-B1;76B4-5	D.mau iso 105	120	90	210			0	1c,e	0.00833333		Weak rescue
				D.mau. W139	131	116	247			1c,f		0		Likely patroclinous exceptional hybrid
3617	Df(3L)kto2	Df(3L)kto2/TM6B, Tb[1]	76B1-2;76D5	D.mau iso 105	76	112	188		1c	1				Weak rescue
				D.mau. W139			64a			0
				D. mau. iso 105	55	48	103			0
				D.mau. W139	25	23	48			0	2c, e	0.08
				D. mau iso 105 SUM	131	160	291						0.0131579
5126	Df(3L)XS533	Df(3L)XS533/TM6B, Sb[1] Tb[1] ca[1]	76B4;77B	D.mau iso 105	80	52	132			0			0.0131579
				D.mau. W139	88	42	130			0
2052	Df(3L)rdgC-co2	Df(3L)rdgC-co2, th[1] st[1] in[1] kni[ri-1] p[p]/TM6C, cu[1] Sb[1] Tb[1] ca[1]	77A1;77D1	D.mau iso 105	148	110	258			0
				D.mau. W139			0			0
3127	Df(3L)ri-79c	Df(3L)ri-79c/TM3, Sb[1]	77B-C;77F-78A	D.mau iso 105	42	16	58	1c		1			Male had no obvious defects	Likely patroclinous exceptional hybrid
				D.mau. W139	47	38	85			0
5878	Df(3L)ri-XT1	Df(3L)ri-XT1, ru[1] st[1] e[1] ca[1]/TM3, P{w[+m*]=Ubx-lacZ.w[+]}TM3, Sb[1]	77E2-4;78A2-4	D.mau iso 105	51	43	94			0
				D.mau. W139	37	34	71			0
4429	Df(3L)ME107	Df(3L)ME107, mwh[1] red[1] e[1]/TM1, red[*]	77F3;78C8-9	D.mau iso 105	103	65	168			0			Stock number now known as 36568
				D.mau. W139	88	79	167		1c	1			Male had no obvious defects	Likely patroclinous exceptional hybrid
4430	Df(3L)Pc-2q	Df(3L)Pc-2q, ry[506]/TM2	78C5-6;78E3-79A1	D.mau iso 105	136	124	260			0
				D.mau. W139	54	48	102			0
8101	Df(3L)ED4978	w[1118]; Df(3L)ED4978, P{w[+mW.Scer\FRT.hs3]=3'.RS5+3.3'}ED4978/TM6C, cu[1] Sb[1]	78D5;79A2	D.mau iso 105	62	54	116			0
				D.mau. W139	264	196	460			0
				D.mau. W139	175	137	312			0
9700	Df(3L)BSC223	w[1118]; Df(3L)BSC223, P+PBac{XP5.WH5}BSC223/TM6C, Sb[1]	79A3;79B3	D.mau iso 105	92	55	147			0
				D.mau. W139	104	76	180	1c		1			Male had no obvious defects	Likely patroclinous exceptional hybrid
23149	Df(3L)BSC249	w[1118]; Df(3L)BSC249, P+PBac{XP5.WH5}BSC249/TM6C, Sb[1] cu[1]	79B2;79D1	D.mau iso 105	59	47	106			0
				D.mau. W139	71	60	131			0
4506	Df(3L)Ten-m-AL29	Df(3L)Ten-m-AL29/TM3, ry[RK] Sb[1] Ser[1]	79C1-3;79E3-8	D.mau iso 105	6	13	19			0
				D.mau. W139	70	46	116			0
5951	Df(3L)HD1	w[*]; Df(3L)HD1/TM3, Sb[1] Ser[1]	79D3-E1;79F3-6	D.mau iso 105	122	98	220		1c	1				Likely patroclinous exceptional hybrid
				D.mau. W139	131	99	230		1c	1				Likely patroclinous exceptional hybrid
6649	Df(3L)BSC21	Df(3L)BSC21, st[1] sr[1] e[s] ca[1]/TM3, Sb[1] Ser[1]	79E5-F1;80A2-3	D.mau iso 105	18	15	33			0
				D.mau. W139	96	54	150			0
3R
7675	Df(3R)Exel6196	w[1118]; Df(3R)Exel6196, P{w[+mC]=XP-U}Exel6196/TM6B, Tb[1]	95C12;95D8, 3R:19747854--19747855;19857149 (R5 flank)	D.mau. W139	143	121	264			0
				D.mau. W139	150	100	250			0	0		6 Bal/+ females, 1 Df/+ female
				D. mau iso 105	40	34	74			0			1 Df/+ female pharate, 1 Bal/+ female pharate
				D. mau iso 105	159	129	288			0			2 Bal/+ female pharates, 1 Df/+ female pharate
7634	Df(3R)Exel6155	w[1118]; Df(3R)Exel6155, P{w[+mC]=XP-U}Exel6155/TM6B, Tb[1]	85F1;85F10, 3R:5754513;5915180 (R5 flank;R3 author statement->R5)	D.mau. W139	153	89	242			0	0		2 Bal/+ female pharates, 1 Df/+ female pharate
				D.mau. W139	274	131	405			0	0		2 Bal/+ female pharates (1 no head)
				D. mau iso 105	33	37	70			0			1 female Df/+ pharate
				D. mau iso 105	191	154	345			0			2 female Df/+ pharate, 1 female Bal/+ pharate
7443	Df(3R)BSC47	Df(3R)BSC47, st[1] ca[1]/TM3, P{w[+m*]=Ubx-lacZ.w[+]}TM3, Sb[1]	83B7-C1;83C6-D1 (observed cytology)	D.mau. W139	342	240	582			0	5	0.0146	9 Bal/+ females pharates	Rescue
				D.mau. W139	321	199	520			0	6	0.0187	4 Bal/+ female pharates, 1 Df/+ female pharate
				D. mau iso 105	301	219	520		1b	1	9	0.0280374	3 Df/+ female pharates (1/3 female pharates stuck in food) (2/9 pharate males had very small heads, small eyes, uneven sizes, all w+)
				D. mau iso 105	434	343	777		1b	1	20	0.0460829	1 Bal/+ female pharate
7997	Df(3R)Exel7378/TM6B	w[1118]; Df(3R)Exel7378/TM6B, Tb[1]	w[1118]; Df(3R)Exel7378/TM6B, Tb[1]	D.mau. W139	145	125	270			0	0		5 Bal/+ female pharates
				D. mau w 139	141	124	265			0	0		1 Bal/+ female pharate, 1 prepharate
				D. mau iso 105	182	213	395			0	0		5 Bal/+ female pharates, 1 Df/+ female pharate
				D. mau iso 105	165	150	315			0	0		7 Bal/+ female pharates, 2 Df/+ female pharates
7676	Df(3R)Exel6197	w[1118]; Df(3R)Exel6197, P{w[+mC]=XP-U}Exel6197/TM6B, Tb[1]	95D8;95E1, 3R:19857149;19967091 (R5 flank)	D.mau. W139	282	231	513			0	0		6 Bal/+ female pharates, 1 Df/+ female pharate
				D.mau. W139	297	164	461			0	0		5 Bal/+ female pharates (1 no eyes), 1 Df/+ female pharate
				D. mau iso 105	99	64	160	1b		1			1 female Bal/+ pharate, 1 female Df/+ pharate	Patroclinous exceptional hybrids
				D. mau iso 105	210	159	369			0			2 Bal/+ female pharates, 1 Df/+ female pharate
2597	Df(3R)10-65	Df(3R)10-65, kni[ri-1] p[p]/TM3, Sb[1] Ser[1]	81Fa	D.mau. W139	168	71	239			0	0		10 Df/+ female pharates, 1 cyclops
				D.mau. W139	237	104	341	1b	1b	2	0		5 Df/+ female pharates, 3 Bal/+ female pharates	Patroclinous exceptional hybrids
				D. mau iso 105	165	178	343			0	0		9 female pharates
				D. mau iso 105	131	72	203			0	0		3 female pharates
7633	Df(3R)Exel6154	w[1118]; Df(3R)Exel6154, P{w[+mC]=XP-U}Exel6154/TM6B, Tb[1]	85E9;85F1, 3R:5619087;5754513 (R5 flank)	D.mau. W139	204	107	311			0	0		5 Bal/+ female pharates
				D. mau W139	294	209	503			0	0		5 Bal/+ female pharates
				D. mau iso 105	127	91	218			0			2 Bal/+ female pharates
				D. mau iso 105	281	186	467			0			6 Bal/+ female pharates, 2 Df/+ female pharates
7983	Df(3R)Exel7328/TM6B	w[1118]; Df(3R)Exel7328/TM6B, Tb[1]	89A12;89B6, 3R:11835140;11983178 (R5 flank)	D.mau. W139	238	198	436			0	0		9 Bal/+ female pharates, 1 Df/+ female pharate
				D.mau. W139	261	182	443			0	0		9 Bal/+ female pharates (1 no eyes), 1 Df/+ female pharate
				D. mau iso 105	151	119	243	1b		1			2 Df/+ female pharates, 1 Bal/+ cyclops female pharate exhibiting deformed genitalia	Patroclinous exceptional hybrids
				D. mau iso 105	89	74	163			0			5 Bal/+ female pharates
7681	Df(3R)Exel6202	w[1118]; Df(3R)Exel6202, P{w[+mC]=XP-U}Exel6202/TM6B, Tb[1]	96D1;96D1, 3R:21118719;21341395 (R5 flank, R. Hoskins, unpublished)	D.mau. W139	332	276	608			0	0		3 Bal/+ female pharates, 2 Df/+ female pharates
				D. mau iso 105	62	46	108						3 Bal/+ female pharates
				D. mau iso 105	129	95	224
				D. mau W139	145	114	259			0	0		4 Bal/+ female pharates (1 cyclops), 1 Bal/+ peach eye female pharate, 1 Bal/+ curly wing female
7739	Df(3R)Exel6272	w[1118]; Df(3R)Exel6272, P{w[+mC]=XP-U}Exel6272/TM6B, Tb[1]	93A4;93B13, 3R:16783425;16938056 (R3 author statement->R5)	D.mau. W139	352	253	605			0	0		7 Bal/+ female pharates, 1 cyclops, 1 Df/+ female pharate
				D. mau W139	255	160	415			0	0		5 Bal/+ female pharates, 1 Df/+ female pharate
				D. mau iso 105	172	74	236	1b	1b	2			3 Bal/+ female pharates	Patroclinous exceptional hybrids
				D. mau iso 105	137	109	246			0		1c
7680	w[1118]; Df(3R)Exel6201	w[1118]; Df(3R)Exel6201, P{w[+mC]=XP-U}Exel6201/TM6B, Tb[1]	96C2;96C4, 3R:20963561;21022720 (R5 flank) (left flank, R. Hoskins, unpublished)	D.mau. W139	224	129	353			0			1 Bal/+ female pharate, 1 Df/+ female pharate
				D.mau. W139	219	205	424			0	0		1 Df/+ female pharate, 2 Bal/+ female pharates
				D. mau iso 105	218	176	358						4 Bal/+ female pharates
				D. mau iso 105	216	227	443	2b		2			4 Bal/+ female pharates, 1 Df/+female pharate	Patroclinous exceptional hybrids
7682	Df(3R)Exel6203	w[1118]; Df(3R)Exel6203, P{w[+mC]=XP-U}Exel6203/TM6B, Tb[1]	96E2;96E6, 3R:21341620;21463598 (R3 author statement->R5)	D. mau W139	246	162	408			0	0		3 Df/+ female pharates ,31 Bal/+ female pharates
				D. mau W139	282	218	500			0	0		4 Bal/+ female pharates
				D. mau iso 105	124	84	208			0	0		2 Df/+ female pharates
				D. maur iso 105	373	275	648			0	0		3 Bal/+ female pharates, 1 Df/+ female pharate
7731	Df(3R)Exel6264	w[1118]; Df(3R)Exel6264, P{w[+mC]=XP-U}Exel6264/TM6B, Tb[1]	85D24;85E5, 3R:5376427;5530672 (R3 author statement->R5)	D. mau W139	248	224	472			0	0		5 Bal/+ female pharate, 1 Df/+ female pharate
				D. mau W139	117	118	235		1b	1	0		1 Bal/+ female pharate	Patroclinous exceptional hybrids
				D. mau iso 105	238	198	436			0	0		5 Bal/+ female pharates
				D. mau iso 105	194	169	363			0	0		5 Bal/+ female pharates, 1 Df/+ female (curly wing)
7737	Df(3R)Exel6270	w[1118]; Df(3R)Exel6270, P{w[+mC]=XP-U}Exel6270/TM6B, Tb[1]	89B18;89D8, 3R:12328454;12528621 (R3 author statement->R5)	D. mau W139	286	215	501			0	0		5 Bal/+ female pharates, 8 Df/+ female pharates, 5 female pharates
				D. mau W139	169	131	300			0	0		5 Bal/+ female pharates
				D. mau iso 105	242	192	434	1b		1	0		2 Df/+ female pharates	Patroclinous exceptional hybrids
				D. mau iso 105	146	132	278			0	0		10 Bal/+ female pharates, 1 Df/+ female pharate
7692	Df(3R)Exel6214	w[1118]; Df(3R)Exel6214, P{w[+mC]=XP-U}Exel6214/TM6B, Tb[1]	99D5;99E2, 3R:25925104;26028690 (R3 author statement->R5;R5 flank)	D. mau W139	259	216	475			0	0		4 Bal/+ female pharates, 3 Df/+ female pharates, 1 female pharate
				D. mau W139	228	182	410			0	0		3 Bal/+ female pharates, 4 Df/+ female pharates, 3 female pharates
				D. mau iso 105	237	247	484			0	1		12 Bal/+ female pharates, 6 Df/+ female pharates
				D. mau iso 105	215	245	460			0	0		9 Bal/+ female pharates, 6 Df/+ female pharates
6962	Df(3R)ED2	w[1118]; Df(3R)ED2, P{w[+mW.Scer\FRT.hs3]=3'.RS5+3.3'}koko[ED2]/TM6C, cu[1] Sb[1]	91A5;91F1, 3R:14224953;14922493 (R5 author statement), 3R:14224953..14224953 (R5 author statement)	D. mau W139	173	155	328			0	0		4 Df/+ female pharates, 2 Df/+ females (tiny body)
				D. mau W139	164	136	300			0	0		1 Df/+ female pharate, 1 Bal/+ female pharate, 2 Df/+ females (tiny body)
				D. mau iso 105	264	248	512			0	0		2 Bal/+ female pharates, 5 Df/+ female pharates
				D. mau iso 105	180	144	324						1 Bal/+ female pharate
2352	Df(3R)X3F	Df(3R)X3F, P{ry[+t7.2]=RP49}mtg[P2] e[1]/TM3, Sb[1]	99D1--2;99E1, 84F11--16, 3R:4077901..4086440 (R5 gene)	D. mau W139	257	180	437	1b		1	0		5 female Bal/+ pharates, 5 female Df/+ pharates	Patroclinous exceptional hybrids
				D. mau W139	114	66	180			0	0		8 Bal/+ female pharates
				D. mau iso 105	170	133	303			0	0		2 Df/+ female pharates, 1 Bal/+ female pharate
				D. mau iso 105	135	97	232			0	0		3 Bal/+ female pharates, 3 Df/+ female pharates
1842	Df(3R)Antp17/TM3	Df(3R)Antp17/TM3, Sb[1] Ser[1]	84A5;84D9 (R4 estimated cytology)	D. mau W139	24	19	43			0	0
				D. mau W139	28	36	64						2 Bal/+ female pharates
				D. mau W139	12	12	24			0	0
				D. mau iso 105	55	21	76			0	0		4 Df/+ female pharates, 1 Bal/+ female pharate
				D. mau iso 105	22	7	29			0	0		3 Df/+ female pharates
				D. mau iso 105	149	27	176						3 female pharates, 4 Df/+ female pharates
7413	Df(3R)BSC43	Df(3R)BSC43, st[1] ca[1]/TM2, p[p]	92F7-93A1;93B3-6 (observed cytology)	D. mau W139	82	142	224			0	0		4 Df/+ female pharates, 1 Df/+ female without halteres, 1 Df/+ female without one haltere, 2 Df/+ females (tiny body), 1 Bal/+ female (curly wing)
				D. mau W139	108	68	176			0	0		7 Df/+ female pharates
				D. mau iso 105	166	116	282			0	0		1 female pharate
				D. mau iso 105	47	73	120			0	0		1 Df/+ female pharate
8029	Df(3R)ED5577	w[1118]; Df(3R)ED5577	86F9;87B13, 3R:7654463;8303300 (R5 author statement)	D. mau W139	166	106	272			0	0		3 female pharates
				D. mau W139	150	94	244			0	0		4 female pharates
				D. mau iso 105	203	148	351			0	0		4 female pharates
				D. mau iso 105	201	141	342			0	0		5 female pharates
8103	w[1118]; Df(3R)ED5177	w[1118]; Df(3R)ED5177, P{w[+mW.Scer\FRT.hs3]=3'.RS5+3.3'}ED5177/TM6C, cu[1] Sb[1]	83B4;83B6, 3R:1426351;1449817 (R5 author statement)	D.mau. W139	85	23	108						1 female pharates
				D.mau. W139	101	67	168						1 female pharates
				D. mau iso 105	93	38	131						1 female pharates
				D. mau iso 105	114	74	188			0	0		3 female pharates
8104	w[1118]; Df(3R)ED5780	w[1118]; Df(3R)ED5780, P{w[+mW.Scer\FRT.hs3]=3'.RS5+3.3'}ED5780/TM2	89E11;90C1, 3R:12882199;13507523 (R5 author statement)	D.mau. W139	219	148	367						6 female pharates
				D.mau. W139	222	150	372						5 female pharates
				D. mau iso 105	240	165	405						6 female pharates
				D. mau iso 105	256	176	432						5 female pharates
8105	w[1118]; Df(3R)ED6232	w[1118]; Df(3R)ED6232, P{w[+mW.Scer\FRT.hs3]=3'.RS5+3.3'}ED6232/TM6C, cu[1] Sb[1]	96F10;97D2, 3R:21862598;22624704 (R5 author statement)	D.mau. W139	169	165	334						4 female pharates
				D.mau. W139	261	250	511			0	0		5 female pharates
				D. mau iso 105	239	208	447			0	0		7 female pharates
				D. mau iso 105	235	219	454			0	0		5 female pharates
8684	w[1118]; Df(3R)ED6096	w[1118]; Df(3R)ED6096, P{w[+mW.Scer\FRT.hs3]=3'.RS5+3.3'}ED6096/TM6C, cu[1] Sb[1]	94B5;94E7, 3R:18413403;19047691 (R5 author statement)	D.mau. W139	182	109	291						3 female pharates
				D.mau. W139	267	115	382						8 female pharates
				D. mau iso 105	212	144	356						4 female pharates
				D. mau iso 105	251	152	403						6 female pharates
8685	w[1118]; Df(3R)ED7665	w[1118]; Df(3R)ED7665, P{w[+mW.Scer\FRT.hs3]=3'.RS5+3.3'}ED7665/TM6C, cu[1] Sb[1]	84B4;84E11, 3R:2916249;3919805 (R5 author statement)	D.mau. W139	344	213	557			0			7 female pharates
				D.mau. W139	264	179	443						7 female pharates
				D. mau iso 105	227	141	368			0	0		7 female pharates
				D. mau iso 105	210	137	347			0	0		7 female pharates
8964	Df(3R)ED6025	w[1118]; Df(3R)ED6025	92A11;92E2, 3R:15468450;16135241 (R5 author statement)	D.mau. W139	244	258	502			0	0		4 female pharates
				D.mau. W139	250	252	502			0	0		5 female pharates
				D. mau iso 105	227	224	451			0	0		6 female pharates
				D. mau iso 105	251	269	520			0	0		7 female pharates
8965	w[1118]; Df(3R)ED5156,	w[1118]; Df(3R)ED5156, P{w[+mW.Scer\FRT.hs3]=3'.RS5+3.3'}ED5156/TM6C, cu[1] Sb[1]	82F8;83A4, 3R:1090655;1284574 (R5 author statement)	D.mau. W139	327	107	434						4 female pharates
				D.mau. W139	291	117	408						5 female pharates
				D. mau iso 105	247	92	339						5 female pharates
				D. mau iso 105	277	127	404						7 female pharates
8967	w[1118]; Df(3R)ED5147	w[1118]; Df(3R)ED5147, P{w[+mW.Scer\FRT.hs3]=3'.RS5+3.3'}ED5147/TM6C, cu[1] Sb[1]	82E7;83A1, 3R:912842;1193526 (R5 author statement)	D.mau. W139	151	87	238						4 female pharates
				D.mau. W139	140	99	239						5 female pharates
				D. mau iso 105	57	22	79						3 female pharates
				D. mau iso 105	161	84	245						5 female pharates
9077	Df(3R)ED5330	w[1118]; Df(3R)ED5330	85A5;85D1, 3R:4495308;5055517 (R5 author statement)	D.mau. W139	241	201	442			0	0		6 female pharates
				D.mau. W139	268	182	450			0	0		5 female pharates
				D. mau iso 105	259	180	439			0	0		3 female pharates
				D. mau iso 105	208	138	346			0	0		6 female pharates
9082	Df(3R)ED5474	w[1118]; Df(3R)ED5474	85F11;86B1, 3R:5935134;6176446 (R5 author statement)	D.mau. W139	266	167	433			0	0		8 female pharates
				D.mau. W139	276	169	445			0	0		9 female pharates
				D. mau iso 105	297	200	497			0	0		7 female pharates
				D. mau iso 105	309	225	534			0	0		9 female pharates
9090	w[1118]; Df(3R)ED5644	w[1118]; Df(3R)ED5644, P{w[+mW.Scer\FRT.hs3]=3'.RS5+3.3'}ED5644/TM6C, cu[1] Sb[1]	88A4;88C9, 3R:9843625;10451431 (R5 author statement)	D.mau. W139	137	110	247						4 female pharates
				D.mau. W139	124	95	219						2 female pharates
				D. mau iso 105	248	120	368						3 female pharates
9204	Df(3R)ED5177	w[1118]; Df(3R)ED5177	83B4;83B6, 3R:1426351;1449817 (R5 author statement)	D. mau iso 105	203	193	396	1c		1	0		3 female pharates	Likely patroclinous exceptional hybrid
				D. mau iso 105	150	106	256			0	0		2 female pharates
				D.mau. W139	208	105	313			0	0		5 female pharates
				D.mau. W139	262	131	393			0	0		4 female pharates
9208	Df(3R)ED5815	w[1118]; Df(3R)ED5815	90F4;91B8, 3R:13993596;14484708 (R5 author statement)	D.mau. W139	294	237	531			0	0		7 female pharates
				D.mau. W139	275	202	477			0	0		6 female pharates
				D. mau iso 105	270	200	470			0	0		6 female pharates
				D. mau iso 105	273	200	473			0	0		8 female pharates
9211	w[1118]; Df(3R)ED6220	w[1118]; Df(3R)ED6220, P{w[+mW.Scer\FRT.hs3]=3'.RS5+3.3'}ED6220/TM6C, cu[1] Sb[1]	96A7;96C3, 3R:20369520;21009495 (R5 author statement)	D.mau. W139	101	106	207						2 females pharates
				D.mau. W139	159	115	274			0	0		3 females pharates
				D. mau iso 105	125	194	319						4 female pharates
				D. mau iso 105	166	246	412			0	0		4 female pharates
8921	Df(3R)ED5623	w[1118]; Df(3R)ED5623 / TM2	87E3; 88A4	D.mau. W139	294	156	450						8 female pharates, apparently stock 8921 does not exist anymore. Df/+(3R)ED5623 now corresponds to stock number 37537
				D.mau. W139	317	178	495
				D. mau iso 105	308	104	412			0	0		6 female pharates
				D. mau iso 105	312	141	453			0	0		6 female pharates
9210	Df(3R)ED6255	w[1118]; Df(3R)ED6255, P{w[+mW.Scer\FRT.hs3]=3'.RS5+3.3'}ED6255/TM6C, cu[1] Sb[1]	97D2;97F1, 3R:22624758;23107623 (R5 author statement)	D.mau. W139	271	192	463			0	0		4 females, 1 Bal/+ female pharate, 2 Df/+ female pharates
				D.mau. W139	288	203	491			0	0		2 female, 1 Df/+ female pharate
				D. mau iso 105	201	214	415			0	0		5 females, 2 female Df/+ pharates
				D. mau iso 105	208	206	414			0	0		6 female pharates
24516	Df(3R)ED50003	w[1118]; Df(3R)ED50003, P{w[+mW.Scer\FRT.hs3]=3'.RS5+3.3'}ED50003/TM6C, cu[1] Sb[1]	100E1;100F5, 3R:27811479;27907053	D. mau W139	256	232	488			0	0		5 Df/+ female pharates, 2 Bal/+ female pharates
				D. mau W139	208	180	388			0	0		1 Df/+ female pharate
				D. mau iso 105	412	341	753			0	0		2 Df/+ female pharates
				D. mau iso 105	184	138	322			0	0		4 Df/+ female pharates
24909	Df(3R)BSC321	w[1118]; Df(3R)BSC321/TM6C, Sb[1] cu[1]	96E6;96E9, 3R:21463549;21506241 (R5 flank)	D. mau W139	149	121	270			0	0		2 Df/+ female pharates, 2 Bal/+ female pharates
				D. mau W139	68	68	136			0	0		2 Df/+ female pharates
				D. mau iso 105	156	163	319			0	0		2 Df/+ female pharates, 1 Bal/+ female pharate
				D. mau iso 105	140	147	287		1b	1	0		2 Df/+ female pharates	Patroclinous exceptional hybrids
24965	Df(3R)BSC461	w[1118]; Df(3R)BSC461/TM6C, Sb[1] cu[1]	96B15;96D1, 3R:20829131;21118634--21118719 (R5 flank)	D. mau W139	199	178	377			0	0		2 Df/+ female pharates
				D. mau W139	222	231	453	1b		1	0		2 Df/+ female pharates, 1 Bal/+ female pharate	Patroclinous exceptional hybrids
				D. mau iso 105	110	135	245			0	0		1 Df/+ female pharate
				D. mau iso 105	153	145	298			0	0		1 Bal/+ female pharate
24137	Df(3R)ED5664	w[1118]; Df(3R)ED5664, P{w[+mW.Scer\FRT.hs3]=3'.RS5+3.3'}ED5664/TM6C, cu[1] Sb[1]	88D1;88E3, 3R:10523031;11054571 (R5 author statement)	D. mau W139	294	235	529			0	0		2 Df/+ female pharates, 4 Bal/+ female pharates
				D. mau W139	377	287	664			0	0		3 Df/+ female pharates, 1 Bal/+ female pharate
				D. mau iso 105	385	339	724			0	0		5 Df/+ female pharates, 1 Bal/+ female pharate
				D. mau iso 105	321	242	563			0	0		2 Df/+ female pharates
9482	Df(3R)ED10642	w[1118]; Df(3R)ED10642, P{w[+mW.Scer\FRT.hs3]=3'.RS5+3.3'}ED10642/TM6C, cu[1] Sb[1]	89B17;89D5, 3R:12279479;12450993	D. mau W139	410	367	777			0	0		4 Df/+ female pharates, 2 Bal/+ female pharates
				D. mau W139	310	244	554			0	0		1 Df/+ female pharate, 2 Bal/+ female pharates
				D. mau iso 105	209	128	337			0	0
				D. mau iso 105	297	193	490			0	0		2 Df/+ female pharates
9226	Df(3R)ED5100	w[1118]; Df(3R)ED5100, P{w[+mW.Scer\FRT.hs3]=3'.RS5+3.3'}ED5100/TM6C, cu[1] Sb[1]	81F6;82E7, 3R:22995;912807	D. mau W139	52	154	206			0	0		1 Df/+ female pharate, 6 Bal/+ female pharates
				D. mau W139	28	75	103			0			1 Bal/+ female pharate
				D. mau iso 105	142	296	438						4 Df/+ female pharates, 1 Bal/+ female pharate
				D. mau iso 105	212	323	535		1b	1			5 Df/+ female pharates, 4 Bal/+ female pharates	Patroclinous exceptional hybrids
9347	Df(3R)ED6187	w[1118]; Df(3R)ED6187, P{w[+mW.Scer\FRT.hs3]=3'.RS5+3.3'}ED6187/TM2	95D10;96A7, 3R:19877370;20369665	D. mau W139	127	145	272			0			5 Df/+ female pharates, 2 Bal/+female pharates
				D. mau W139	111	131	242			0			1Df/+ female pharate
				D. mau iso 105	32	36	68			0
				D. mau iso 105	149	210	359			0			4 Df/+ female pharates, 1 Bal/+ female pharate
9500	Df(3R)BSC140	w[1118]; Df(3R)BSC140/TM6B, Tb[+]	96F1;96F10, 3R:21561371--21561372;21881594--21881606	D. mau W139	129	164	293			0			6 Bal/+, 4 Bal/+ cyclops, 2Bal/+ w/ asymmetric eyes
				D. mau W139	36	55	91			0			7 Bal/+(cyclops), 1Bal/+ female pharate
				D. mau iso 105	101	98	199			0			5 Bal/+(cyclops), 4Bal/+ female pharates
				D. mau iso 105	234	327	561			0			27 Bal/+ (cyclops), 2Bal/+(no eyes), 5Df/+(abnormal eyes), 1Df/+, 3Bal/+
9501	Df(3R)BSC141	w[1118]; Df(3R)BSC141/TM6B, Tb[+]	92F2;93A1, 3R:16420601--16420602;16632118	D. mau W139	118	106	224			0			3 Bal/+ female pharates
				D. mau W139	90	64	154			0			2Bal/+ female pharates, 1 female pharate w/ one bristle
				D. mau iso 105	98	69	167			0			1Bal/+ female pharate
				D. mau iso 105	179	156	335			0			2Bal/+ female pharates, 4 female pharates w/ one bristle
9497	Df(3R)BSC137	w[1118]; Df(3R)BSC137/TM6B, Tb[+]	94F1;95A4, 3R:19195438;19431394	D. mau W139	294	225	519			0			1 Bal/+ female pharate
				D. mau W139	234	180	414			0			1 Df/+ female pharate
				D. mau iso 105	361	310	671			0			5 Df/+ female pharates, 2 Bal/+ female pharates
				D. mau iso 105	445	281	726			0			1 Df/+ female pharate, 2 Bal/+ female pharates
24139	Df(3R)ED5938	w[1118]; Df(3R)ED5938, P{w[+mW.Scer\FRT.hs3]=3'.RS5+3.3'}ED5938/TM6C, cu[1] Sb[1]	91D4;92A11, 3R:14732356;15467758	D. mau W139	74	72	146
				D. mau W139	51	51	102			0
				D. mau iso 105	72	72	144			0			2Df/+ female pharates, 2Bal/+ female pharates
				D. mau iso 105	121	127	248	2b	2b	4			1 f Bal/+ female pharate	Patroclinous exceptional hybrids
23714	Df(3R)ED10555	w[*]; Df(3R)ED10555, P{w[+mW.Scer\FRT.hs3]=3'.RS5+3.3'}ED10555/P{ry[+t7.2]=neoFRT}82B P{w[+mC]=ovoD1-18}3R/TM3, Sb[1]	88C9;88D8, 3R:10451095;10812133	D. mau W139	212	121	333			0			1 Bal/+ dwarf, 1 Df/+ female pharate, 2 Bal/+ female pharates
				D. mau W139	397	194	591			0			9 Df/+ female pharates, 4 Bal/+ female pharates
				D. mau iso 105	502	228	730			0			5 Df/+ female pharates, 5 Bal/+ female pharates
				D. mau iso 105	501	213	714			0			6Df/+ female pharates, 4Bal/+ female pharates
24142	Df(3R)ED6346	w[1118]; Df(3R)ED6346, P{w[+mW.Scer\FRT.hs3]=3'.RS5+3.3'}ED6346/TM6C, cu[1] Sb[1]	100A5;100B1, 3R:26609284;26874606	D. mau W139	222	159	381			0			5 Df/+ female pharates, 1 Bal/+ female pharate
				D. mau W139	328	303	631			0			1Df/+ female pharate, 4Bal/+ female pharates
				D. mau iso 105	281	180	461			0			4Df/+ female pharates, 2Bal/+ female pharates
				D. mau iso 105	312	218	530	1b		1	1d,e		2Df/+ female pharates	Patroclinous exceptional hybrids
24143	Df(3R)ED6361	w[1118]; Df(3R)ED6361, P{w[+mW.Scer\FRT.hs3]=3'.RS5+3.3'}ED6361/TM6C, cu[1] Sb[1]	100C7;100E3, 3R:27434853;27904166	D. mau W139	157	178	335			0			4 Bal/+ female pharate, 1 asymmetric Bal/+ female pharate
				D. mau W139	130	140	270			0			1 Df/+ female pharate, 1 Bal/+ female pharate
				D. mau iso 105	276	309	585			0			4Df/+ female pharates
				D. mau iso 105	341	329	670			0			1 Df/+ female pharate, 2 Bal/+ female pharates
24968	Df(3R)BSC464	w[1118]; Df(3R)BSC464/TM6C, Sb[1] cu[1]	83B7;83E1, 3R:1474083;2037668	D. mau W139	123	124	247			0			1 Df/+ female pharate, 2 Bal/+ female pharates
				D. mau W139	172	171	343			0			1 Df/+ female pharate
				D. mau iso 105	192	82	274			0			2 Df/+ female pharates, 3 Bal/+ female pharates
				D. mau iso 105	165	99	264			0			3 Bal/+ female pharates
9481	Df(3R)ED10639	w[1118]; Df(3R)ED10639, P{w[+mW.Scer\FRT.hs3]=3'.RS5+3.3'}ED10639/TM6C, cu[1] Sb[1]	89B7;89B18, 3R:12038635;12306942	D. mau W139	264	97	361			0			10 Df/+ female pharates, 1 Bal/+ female pharate
				D. mau W139	229	102	331			0			4 Df/+ female pharates, 1 Bal/+ female pharate
				D. mau iso 105	344	188	532			0			2 Df/+ female pharates, 2 Bal/+ female pharates
				D. mau iso 105	329	101	430			0			4 Df/+ female pharates, 4 Bal/+ female pharates
9487	Df(3R)ED10845	w[1118]; Df(3R)ED10845, P{w[+mW.Scer\FRT.hs3]=3'.RS5+3.3'}ED10845/TM6C, cu[1] Sb[1]	93B9;93D4, 3R:16890893;17122221	D. mau W139	146	99	245			0			6Df/+ female pharates, 3Bal/+ female pharates
				D. mau W139	108	61	169			0			2Df/+ female pharates, 1Bal/+ female pharate
				D. mau iso 105	304	193	497			0			3Df/+ female pharates, 2 Bal/+ female pharates
				D. mau iso 105	137	63	200			0			1Df/+ female pharate, 2Bal/+ female pharates
24970	Df(3R)BSC466/TM6C	w[1118]; Df(3R)BSC466/TM6C, Sb[1] cu[1]	84E1;85A10, 3R:3657392;4573406	D. mau W139	102	91	193						2 Bal/+ female pharates
				D. mau W139			0
				D. mau iso 105	80	67	147						3 Df/+ female pharates, 1 Bal/+ female pharate
				D. mau iso 105			0
9215	Df(3R)ED5495	w[1118]; Df(3R)ED5495, P{w[+mW.Scer\FRT.hs3]=3'.RS5+3.3'}ED5495/TM6C, cu[1] Sb[1]	85F16;86C7, 3R:5996223;6712482	D. mau W139	68	56	124			0			3 Df/+ female pharates
				D. mau W139	170	182	352			0			3 Df/+ female pharates, 2 Bal/+ female pharates
				D. mau iso 105	149	78	227			0			2 Df/+ female pharates, 1 Bal/+ female pharate
				D. mau iso 105	249	179	428		1b	1			4 Df/+ female pharates, 1 Bal/+ female pharate	Patroclinous exceptional hybrids
9227	Df(3R)ED5428	w[1118]; Df(3R)ED5428, P{w[+mW.Scer\FRT.hs3]=3'.RS5+3.3'}ED5428/TM6C, cu[1] Sb[1]	85E1;85F8, 3R:5456513;5874333	D. mau W139	92	38	130			0
				D. mau W139	151	144	295			0
				D. mau iso 105	38	24	62			0
				D. mau iso 105	108	102	210						4 Bal/+ female pharates, 3 Df/+ female pharates, 1 Df/+ female with only one eye
				D. mau iso 105	49	38	87			0
9697	Df(3L)BSC220/TM6C	w[1118]; Df(3L)BSC220/TM6C, Sb[1] cu[1]	75F1;76A1, 3L:18965662--18965925;19164368	D. mau W139	426	369	795			0			2 Df/+ female pharates, 2 Bal/+ female pharates
				D. mau W139	52	42	94						2 female pharates
				D. mau iso 105	100	57	157			0			1 Bal/+ female pharate
				D. mau iso 105	207	165	372			0			2 Df/+ female pharates, 1 Bal/+ female pharate
27347	Df(3L)BSC775/TM6C	w[1118]; Df(3L)BSC775/TM6C, Sb[1] cu[1]	75A2;75E4, 3L:17788244;18891426	D. mau W139	87	63	150			0			2 Df/+ female pharates ,1 Bal/+ female pharate
				D. mau W139	75	57	132			0			1 Df/+ female pharate, 1 Bal/+ female pharate
				D. mau iso 105	37	27	64			0
				D. mau iso 105			0			0
8957	Df(3R)ED5514	w[1118]; Df(3R)ED5514, P{w[+mW.Scer\FRT.hs3]=3'.RS5+3.3'}ED5514/TM6C, cu[1] Sb[1]	86C7;86E11, 3R:6710720;7394975	D. mau W139	132	137	269		1b	1			2 Df/+ female pharates, 1 Bal/+ female pharate	Patroclinous exceptional hybrids
				D. mau W139	51	69	120			0			2 Df/+ female pharates, 1 Bal/+ female pharate
				D. mau iso 105	89	65	154			0			3 Df/+ female pharates
				D. mau iso 105	70	61	131			0			2Df/+ female pharates, 1 female no bristles pharate, 1 Bal/+ female pharate
8923	Df(3R)ED6085	w[1118]; Df(3R)ED6085, P{w[+mW.Scer\FRT.hs3]=3'.RS5+3.3'}ED6085/TM2	93F14;94B5, 3R:17706717;18413461	D. mau W139	114	73	187			0			very difficult to score, 1 pre-pharate
				D. mau W139	107	53	160			0			5 pre-pharates
				D. mau iso 105	155	160	315			0			3 Df/+ female pharates
				D. mau iso 105	178	154	332			0			2 Df/+ female pharates
2596	Df(3L)6B-29+Df(3R)6B-29, kni[ri-1] p[p]/TM3, Ser[1]	Df(3L)6B-29+Df(3R)6B-29, kniri-1 pp/TM3, Ser1	80Fd-j + 81Fa	D. mau W139			0			0
				D. mau iso 105			0			0
7653	Df(3R)Exel6174	w[1118]; Df(3R)Exel6174, P{w[+mC]=XP-U}Exel6174/TM6B, Tb[1]	88F1;88F7, 3R:11154443--11154444;11363188	D. mau W139	220	157	377	1b		1			1 Df/+ female pharate, 7 Bal/+ female pharates	Patroclinous exceptional hybrids
				D. mau W139	159	133	292			0			3 female pharates , 1 Df/+ female pharate
				D. mau iso 105	298	133	431		1b	1				Patroclinous exceptional hybrids
				D. mau iso 105	57	27	84			0			6 Bal/+ female pharates
8087	Df(3L)ED229	w[1118]; Df(3L)ED229, P{w[+mW.Scer\FRT.hs3]=3'.RS5+3.3'}ED229/TM6C, cu[1] Sb[1]	76A1;76E1, 3L:19163806;19995811	D. mau W139	113	175	288			0			1 Df/+ female pharate
				D. mau W139	160	203	363			0			2 Df/+ female pharates, 2 Bal/+ female pharates
				D. mau iso 105	80	122	202	1b		1				Patroclinous exceptional hybrids
				D. mau iso 105	58	66	124			0			2 Bal/+female pharates
25724	Df(3R)BSC633/TM6C	w[1118]; Df(3R)BSC633/TM6C, cu[1] Sb[1]	84B2;84C3, 3R:2906110;2949098	D. mau W139	129	115	244			0			1 Bal/+ female pharate
				D. mau W139	79	72	151			0			2 Df/+ female pharates
				D. mau iso 105	158	139	297	1b		1			1 Bal/+ female pharate	Patroclinous exceptional hybrids
				D. mau iso 105	86	73	159			0			2 Df/+ female pharates
25740	Df(3R)BSC650/TM6C	w[1118]; Df(3R)BSC650/TM6C, Sb[1] cu[1]	90C6;91A2, 3R:13632566;14124122	D. mau W139			0			0
				D. mau W139	25	9	34			0
				D. mau iso 105			0			0
26529	Df(3R)BSC677	w[1118]; Df(3R)BSC677, P+PBac{w[+mC]=XP3.WH3}BSC677/TM6C, Sb[1] cu[1]	93D1;93F14, 3R:17067939;17797873	D. mau W139	151	127	278	2b	1b	3			1 Df/+ female pharate	Patroclinous exceptional hybrids
				D. mau W139	124	130	254			0			2 Bal/+ female pharates
				D. mau iso 105	82	70	152			0
				D. mau iso 105	158	103	261			0			2 Df/+ female pharates, 1 Bal/+ female pharate
26533	Df(3R)BSC681	w[1118]; Df(3R)BSC681, P+PBac{w[+mC]=XP3.RB5}BSC681/TM6C, Sb[1] cu[1]	83E2;83E5, 3R:2111067;2206257	D. mau W139	216	182	398			0			3 Df/+ female pharates
				D. mau W139	214	190	404			0			3 Bal/+ female pharates
				D. mau iso 105	174	137	311			0			2 Df/+ female pharates
				D. mau iso 105	185	142	327			0			2 Df/+ female pharates, 1 Bal/+ female pharate
26580	Df(3R)BSC728	w[1118]; Df(3R)BSC728, P+PBac{w[+mC]=XP3.RB5}BSC728/TM6C, Sb[1] cu[1]	89A8;89B2, 3R:11746607;11902483	D. mau W139	117	102	219			0
				D. mau W139	16	15	31			0
				D. mau iso 105			0			0
26836	Df(3R)BSC738/TM6C	w[1118]; Df(3R)BSC738/TM6C, Sb[1] cu[1]	83E5;84A1, 3R:2206257;2510873	D. mau W139	394	224	618	1b		1			3 Df/+ female pharates	Patroclinous exceptional hybrids
				D. mau W139	371	295	666			0			2 Bal/+ female pharates, 2 Df/+ female pharates
				D. mau iso 105	228	108	336			0			1 Df/+ female pharate, 1 Bal/+ female pharate
				D. mau iso 105	166	78	244			0
26839	Df(3R)BSC741/TM6C	w[1118]; Df(3R)BSC741/TM6C, Sb[1] cu[1]	88E8;88F1, 3R:11090909--11090913;11166385	D. mau W139	267	240	507		1b	1			2 Bal/+ female pharates, 2 Df/+female pharates	Patroclinous exceptional hybrids
				D. mau W139	251	203	454			0			2 Bal/+ female pharates, 2 Df/+ female pharates
				D. mau iso 105	127	116	243			0			2 Df/+ female pharates, 4 Bal/+ female pharates
				D. mau iso 105	109	61	170			0			1 Df/+ female pharate, 1 Bal/+ female pharate
29667	Df(3R)ED6280, P{w[+mW.Scer\FRT.hs3]=3'.RS5+3.3'}ED6280	w[1118]; Df(3R)ED6280, P{w[+mW.Scer\FRT.hs3]=3'.RS5+3.3'}ED6280/TM6C, cu[1] Sb[1]	[98B6-98B6];[98B6-98B6];	D. mau W139	369	199	568			0			2 Bal/+ female pharates, 1 Df/+ female pharate
				D. mau W139	276	177	453			0			2 Df/+female pharates
				D. mau iso 105	450	265	715			0			4 Bal/+ female pharates, 2 Df/+female pharates
				D. mau iso 105	224	165	389			0			1 Bal/+ female pharate, 4 Df/+female pharates
29997	Df(3R)BSC874	w[1118]; Df(3R)BSC874, P+PBac{w[+mC]=XP3.WH3}BSC874/TM6C, Sb[1] cu[1]	98E1;99A1, 3R:24500751;25017393	D. mau W139			0			0
				D. mau W139	12	15	27			0
				D. mau iso 105	10	21	31			0
				D. mau iso 105			0			0
30592	Df(3R)BSC887/TM6C	w[1118]; Df(3R)BSC887/TM6C, Sb[1] cu[1]	89B6;89B16, 3R:11983756;12268648	D. mau W139	78	51	129	1b		1				Patroclinous exceptional hybrids
				D. mau W139	101	56	157			0
				D. mau iso 105	55	39	94			0
				D. mau iso 105	224	208	432	1b		1			2 Df/+ female pharates, 2 Bal/+ female pharates	Patroclinous exceptional hybrids
24971	Df(3R)BSC467	w[1118]; Df(3R)BSC467/TM6C, Sb[1] cu[1]	83F1;84B2, 3R:2365827;2824771	D. mau W139	16	9	25
				D. mau W139	130	118	248
				D. mau iso 105	135	110	245
				D. mau iso 105	162	154	316
24973	Df(3R)BSC469	w[1118]; Df(3R)BSC469/TM6C, Sb[1] cu[1]	86D8;87A2, 3R:7056417;7774771	D. mau W139	211	168	379			0	2c Bal/+		1 Df/+ female pharate, 1 Bal/+ female pharate
				D. mau W139	54	30	84						1 Bal/+ female pharate
				D. mau iso 105	131	90	221
				D. mau iso 105	125	102	227						1 Bal/+ female pharate, 1 Df/+ female pharate
24980	Df(3R)BSC476/TM6C	w[1118]; Df(3R)BSC476/TM6C, Sb[1] cu[1]	85D16;85D24, 3R:5243395;5380704	D. mau W139	211	207	418			0			3 Df/+ female pharates
				D. mau W139	195	138	333			0
				D. mau iso 105	86	50	136
				D. mau iso 105	85	68	153						1 Df/+ female pharate
24990	Df(3R)BSC486/TM6C	w[1118]; Df(3R)BSC486/TM6C, Sb[1] cu[1]	87B10;87E9, 3R:8255846;9227596	D. mau W139	166	129	295			0	1c Df/+		1 Bal/+ female pharate
				D. mau W139	184	134	318
				D. mau iso 105	144	126	270
				D. mau iso 105	163	142	305
24993	Df(3R)BSC489/TM6C	w[1118]; Df(3R)BSC489/TM6C, Sb[1] cu[1]	94F3;95D1, 3R:19273602;19768726	D. mau W139	222	238	460			0			3 Df/+ female pharates
				D. mau W139	20	26	46						1 Bal/+ female pharate, 1 Df/+ female pharate
				D. mau iso 105	227	175	402			0			1 Df/+ female
				D. mau iso 105	257	218	475			0	1c Bal/+
25001	Df(3R)BSC497/TM6C	w[1118]; Df(3R)BSC497/TM6C, Sb[1] cu[1]	97E6;98B5, 3R:22991339;23731307	D. mau W139	128	119	247
				D. mau W139	87	104	191						1 Df/+ female pharate
				D. mau iso 105	208	188	396	1c		1				Likely patroclinous exceptional hybrid
				D. mau iso 105	61	90	151						1 Df/+ female pharate, 1 Bal/+ female pharate
25005	Df(3R)BSC501/TM6C	w[1118]; Df(3R)BSC501/TM6C, Sb[1] cu[1]	98F10;99B9, 3R:24938249;25550407	D. mau W139	296	243	539						1 Df/+ female pharate
				D. mau W139	261	237	498						1 Bal/+ female pharate
				D. mau iso 105	86	56	142
				D. mau iso 105	56	56	112						1 Bal/+ feamale pharate, 1 Df/+ female pharate
25006	Df(3R)BSC502/TM6C	w[1118]; Df(3R)BSC502/TM6C, Sb[1] cu[1]	99D3;99D8, 3R:25886596;25960481	D. mau W139	57	61	118
				D. mau W139	11	12	23	1b	3b	4			1 Df/+ female pharate	Patroclinous exceptional hybrids
				D. mau iso 105	187	169	356
				D. mau iso 105	143	125	268
25007	Df(3R)BSC503/TM6C	w[1118]; Df(3R)BSC503/TM6C, Sb[1] cu[1]	99E3;99F6, 3R:26076673;26318532--26318548	D. mau W139	336	292	628			0			3 Df/+ female pharates
				D. mau W139	189	152	341			0			2 Df/+ female pharates
				D. mau iso 105	275	131	406			0			1 Bal/+ female pharate, 1 Df/+ female pharate
				D. mau iso 105	237	195	432
25008	Df(3R)BSC504/TM6C	w[1118]; Df(3R)BSC504/TM6C, Sb[1] cu[1]	99F4;100A2, 3R:26253789;26512985	D. mau W139	243	210	453
				D. mau W139	212	193	405
				D. mau iso 105	301	251	552			0			1 Df/+ female pharate
				D. mau iso 105	327	269	596			0
25011	Df(3R)BSC507/TM6C	w[1118]; Df(3R)BSC507/TM6C, Sb[1] cu[1]	85D6;85D15, 3R:5084968;5220302	D. mau W139	103	76	179	0	0	0	0		4 female pharates
				D. mau W139	144	93	237	0	0	0	0		3 female pharates
				D. mau iso 105	117	64	181	0	0	0	0		3 female pharates
				D. mau iso 105	122	89	211	0	0	0	0		3 female pharates
25019	Df(3R)BSC515/TM6C	w[1118]; Df(3R)BSC515/TM6C, Sb[1] cu[1]	88F6;89A8, 3R:11302334;11789831	D. mau W139	155	81	236	0	0	0	0		2 female pharates
				D. mau W139	101	60	161	0	0	0	0		2 female pharates
				D. mau iso 105	130	76	206	0	0	0	0		3 female pharates
				D. mau iso 105	103	66	169	0	0	0	0		1 female pharate
25021	Df(3R)BSC517/TM2	w[1118]; Df(3R)BSC517/TM2	92C1;92F13, 3R:15856989;16609520	D. mau W139	96	56	152	1c	0	1	0		1 female pharate	Likely patroclinous exceptional hybrid
				D. mau W139	106	70	176	0	0	0	0		2 female pharates
				D. mau iso 105	141	86	227	0	0	0	0		2 female pharates
				D. mau iso 105	103	58	161	0	0	0	0		3 female pharates
25075	Df(3R)BSC547/TM6C	w[1118]; Df(3R)BSC547/TM6C, Sb[1]	99B5;99C2, 3R:25447025;25647121	D. mau W139	134	133	267	0	1c	1	0		2 female pharates	Likely patroclinous exceptional hybrid
				D. mau W139	314	253	567	0	0	0	0
				D. mau iso 105	270	188	458	0	0	0	0		1 female pharate headless, 2 female pharates
				D. mau iso 105	231	149	380	0	0	0	0		2 female pharates
25077	Df(3R)BSC549/TM6C	w[1118]; Df(3R)BSC549/TM6C, Sb[1]	83A6;83B6, 3R:1328526;1442413	D. mau W139	248	170	418	0	0	0	0		5 female pharates
				D. mau W139	237	132	369	0	0	0	0		5 female pharates
				D. mau iso 105	308	253	561	0	0	0	0		6 female pharates
				D. mau iso 105	191	113	304	0	0	0	0		3 female pharates
25126	Df(3R)BSC568/TM6C	w[1118]; Df(3R)BSC568/TM6C, Sb[1]	86C7;86D7, 3R:6688695;7026002	D. mau W139	272	229	501	0	0	0	0		3 female pharates
				D. mau W139	214	138	352	0	0	0	0		3 female pharates
				D. mau iso 105	199	120	319	0	0	0	0		2 female pharates
				D. mau iso 105	130	82	212	0	0	0	0		2 female pharates
25390	Df(3R)BSC567/TM6C	w[1118]; Df(3R)BSC567/TM6C, Sb[1]	98B6;98E5, 3R:23763552;24627253	D. mau W139	170	103	273	0	0	0	0		1 female pharate
				D. mau W139	121	84	205	0	0	0	0		1 female pharate
				D. mau iso 105	101	68	169	0	0	0	0		2 female pharates
				D. mau iso 105	156	98	254	0	0	0	0		3 female pharates
25694	Df(3R)BSC619/TM6C	w[1118]; Df(3R)BSC619/TM6C, cu[1] Sb[1]	94D10;94E13, 3R:18887281;19172138	D. mau W139	109	91	200	1c	0	0	0		2 female pharates
				D. mau W139	265	174	439	0	0	0	0		4 female pharates
				D. mau iso 105	229	143	372	0	0	0	0		1 female pharates
				D. mau iso 105	164	91	255	0	0	0	0		2 female pharates
25695	Df(3R)BSC620/TM6C	w[1118]; Df(3R)BSC620/TM6C, cu[1] Sb[1]	99C5;99D3, 3R:25702740;25860612	D. mau W139	302	191	493	0	0	0	0		5 female pharates
				D. mau W139	221	172	393	0	0	0	0
				D. mau iso 105	330	295	625	0	0	0	0		5 female pharates
				D. mau iso 105	242	135	377	0	0	0	0		2 female pharates
25696	Df(3R)BSC621/TM6C	w[1118]; Df(3R)BSC621/TM6C, cu[1] Sb[1]	85F5;85F14, 3R:5826632--5826961;5970476	D. mau W139	205	188	393	0	1c	1	0		3 female pharates	Likely patroclinous exceptional hybrid
				D. mau W139	188	174	362	0	0	0	0		3 female pharates
				D. mau iso 105	134	92	226	0	0	0	0		3 female pharates
				D. mau iso 105	167	112	279	0	0	0	0		3 female pharates
26846	Df(3R)BSC748, P+PBac{w[+mC]=XP3.WH3}BSC748/	w[1118]; Df(3R)BSC748, P+PBac{w[+mC]=XP3.WH3}BSC748/TM6C, Sb[1] cu[1]	89E5;89E11	D. mau W139	221	232	453	0	0	0	0		5 female pharates
				D. mau W139	204	203	407	0	0	0	0		3 female pharates
				D. mau iso 105	172	184	356	0	0	0	0		4 female pharates
				D. mau iso 105	189	184	373	0	0	0	0		5 female pharates
26847	Df(3R)BSC749	w[1118]; Df(3R)BSC749, P+PBac{w[+mC]=XP3.WH3}BSC749/TM6C, Sb[1] cu[1]	100B1;100C1	D. mau W139	165	146	311	0	0	0	0		7 female pharates
				D. mau W139	164	118	282	0	0	0	0		3 female pharates
				D. mau iso 105	147	95	242	0	0	0	0		3 female pharates
				D. mau iso 105	203	144	347	0	0	0	0		4 female pharates
26848	Df(3R)BSC750	w[1118]; Df(3R)BSC750/TM6C, Sb[1] cu[1]	88E2;88E5	D. mau W139	224	147	371	0	0	0	0		6 female pharates
				D. mau W139	256	155	411	0	0	0	0		5 female pharates
				D. mau iso 105	158	113	271	0	0	0	0		3 female pharates
				D. mau iso 105	152	125	277	0	0	0	0		3 female pharates
27362	Df(3R)BSC790, P+PBac{w[+mC]=XP3.WH3}BSC790	w[1118]; Df(3R)BSC790, P+PBac{w[+mC]=XP3.WH3}BSC790/TM6C, Sb[1] cu[1]	90B6--90E2	D. mau W139			0
				D. mau iso 105			0
27365	Df(3R)BSC793	w[1118]; Df(3R)BSC793/TM6C, Sb[1] cu[1]	100B5--100C4	D. mau W139	160	107	267	0	0	0	0		6 female pharates
				D. mau W139	154	105	259	0	0	0	0		5 female pharates
				D. mau iso 105	226	151	377	0	0	0	0		6 female pharates
				D. mau iso 105	231	162	393	0	0	0	0		6 female pharates
27404	Df(3R)FDD-0317950	w[1118]; Df(3R)FDD-0317950/TM6C, Sb[1] cu[1]	96C8--96D1	D. mau W139	220	172	392	0	0	0	0		5 female pharates
				D. mau W139	249	201	450	0	0	0	0		5 female pharates
				D. mau iso 105	159	104	263	0	0	0	0		4 female pharates
				D. mau iso 105	195	115	310	0	0	0	0		6 female pharates
27580	Df(3R)BSC819, P+PBac{w[+mC]=XP3.RB5}BSC819	w[1118]; Df(3R)BSC819, P+PBac{w[+mC]=XP3.RB5}BSC819/TM6C, Sb[1] cu[1]	93A2--93B8	D. mau W139	225	160	385	0	0	0	0		6 female pharates
				D. mau W139	241	178	419	0	0	0	0		5 female pharates
				D. mau iso 105	142	107	249	0	0	0	0		3 female pharates
				D. mau iso 105	179	150	329	0	0	0	0		5 female pharates
Lhr region
10836	Df(2R)k08901	y1 w67c23; Df(2R)k08901, P{lacW}l(2)k01209k08901a P{lacW}k08901b/CyO	54B7, 2R:13309963..13309963 (R5 flank); 54B16, 2R:13340212..13340212 (R5)	D. mau iso 105	27	15	42
				D. mau iso 105	37	33	70	1c		1			4 female pharate
				D. mau iso 105	228	485	713				24	0.1053	5 female pharates
				D. mau iso 105	316	281	597				30	0.0919	5 female pharates
				D. mau iso 105	174	109	283	1b			16	0.091954	1 female pharate
				D. mau iso 105	157	151	308				7	0.034	5 female pharates
				D. mau iso 105	119	122	241			0	11	0.092437	3 female pharates
				D. mau iso 105	128	86	214	1b		1	6	0.046875	4 female pharates
				D.mau iso 105	71	81	152			1f	11	0.15493	Live male had rough eyes, likely rescued hybrid
				D.mau iso 105	54	35	89				4	0.0740741
				D. mau W139	188	172	360	1c		1	13	0.0691489	2 female pharates
				D. mau W139	191	184	375				19	0.099	4 females
				D. mau W139	71	59	130	1b			1, 1 with no eyes	0.02817	2 female pharates, 1 with 3 eyes
				D. mau W139	192	130	322	1b			3	0.0156	10 female pharates
				D. mau W139	291	204	495				13	0.0446735	5 female pharates
				D. mau W139	125	114	239				9	0.0377	7 female pharates
				D. mau W139	40	33	73			0	4	0.1	1 female pharates
				D. mau W139	165	144	309			0	12	0.0727273	1 female pharates
				D.mau. W139	79	57	136				5	0.0632911
				D.mau. W139	51	56	107				4	0.0784314
				D.mau. W139	120	112	232				12	0.1
				D.mau. W139	120	137	257		1c	1	8	0.0666667
				D.mau. W139	185	200	385				28	0.1514	5 female Bal/+
				D. mau iso 105 SUM	1311	1398	2709				109c	0.0831
				D. mau W139 SUM	1818	1602	3420				131c	0.0721
Total stocks tested		278
Footnotes:
a = Only total females are reported for some crosses because individual genotypes were not recorded.
b = patroclinous exceptional males, as judged by visible marker(s) which distinguish maternal vs. paternal X chromosomes
c = males from crosses that lacked visible markers to distinguish maternal vs. paternal X chromosomes, or markers were available but were not recorded.
d= males carry visible marker(s) from maternal X chromosome
e= scored for Tb marker, found to be Tb[+] indicating Df/+ genotype
f = only total males are reported for some crosses because individual genotypes were not recorded.
g= sum only includes crosses in which females were genotyped
Estimated rescue of pharate males calculated as number pharate males relative to Df class females. All pharate males were assumed to be Df class. If only total females were scored then rescue was calculated as number pharate males relative to one half total females
Rescue = >5% rescue with 2 or more Dmau stocks; or >10% with 1 stock
V. weak rescue = pharate males <5%

## Sheet: Sheet2
2577		0.0666667	0	#NAME?
	38	0	0
	40
	39
	63
2400
2608
6754
6646
3617
7443
